# Supplementary material for: 2-Bromo­methyl-N-isopropyl-7,8-dimeth­oxy-1,2-dihydro-1,3-oxazolo[3,2-a]quinoline-4-carboxamide
Source: Acta Crystallogr Sect E Struct Rep Online. 2008 May 10;64(Pt 6):o1031. doi: 10.1107/S1600536808013378 (PMC2961529; doi:10.1107/S1600536808013378)
Supplement: Supplementary file 1 [file e-64-o1031-sup1.cif]

##############################################################################
###                                                                        ###
###        Electronic paper (Acta Crystallographica Section E)             ###
###                                                                        ###
##############################################################################
#                                                                            #
# This CIF contains the data in a paper accepted for publication in Acta     #
# Crystallographica Section E. It conforms to the requirements of Notes      #
# for Authors for Section E, and has been peer reviewed under the auspices   #
# of the IUCr Commission on Journals.                                        #
#                                                                            #
# Full details of the Crystallographic Information File format               #
# are given in the paper "The Crystallographic Information File (CIF):       #
# a New Standard Archive File for Crystallography" by S. R. Hall, F. H.      #
# Allen and I. D. Brown [Acta Cryst. (1991), A47, 655-685].                  #
#                                                                            #
# The current version of the core CIF dictionary is obtainable from          #
# ftp://ftp.iucr.org/pub/cif_core.dic. The current version number is 2.4.    #
#                                                                            #
# Software is freely available for graphical display of the structure(s) in  #
# this CIF.  For information consult the CIF home page http://www.iucr.org/  #
# cif/home.html                                                              #
#                                                                            #
# This file may be used for bona fide research purposes within the           #
# scientific community so long as proper attribution is given to the journal # 
# article from which it was obtained.                                        #
#                                                                            #
##############################################################################
                                             
data_I
_audit_creation_method     SHELXL-97
_chemical_name_systematic
;
2-Bromomethyl-<i>N</i>-isopropyl-7,8-dimethoxy-1,2-dihydro-1,3-
oxazolo[3,2-<i>a</i>]quinoline-4-carboxamide
;
_chemical_name_common     ?
_chemical_formula_moiety     'C18 H21 Br N2 O5'
_chemical_formula_sum     'C18 H21 Br N2 O5'
_chemical_formula_iupac     'C18 H21 Br N2 O5'
_chemical_formula_weight     425.28
_chemical_melting_point     ?
_symmetry_cell_setting     triclinic
_symmetry_space_group_name_H-M     'P -1'
loop_
    _symmetry_equiv_pos_as_xyz
    'x, y, z'
    '-x, -y, -z'
_cell_length_a     8.736(2)
_cell_length_b     9.968(2)
_cell_length_c     10.588(3)
_cell_angle_alpha     86.90(2)
_cell_angle_beta     80.90(2)
_cell_angle_gamma     80.04(2)
_cell_volume     896.4(4)
_cell_formula_units_Z     2
_cell_measurement_reflns_used     2385
_cell_measurement_theta_min     4
_cell_measurement_theta_max     32
_cell_measurement_temperature     100(2)
_exptl_crystal_description     plate
_exptl_crystal_colour     colourless
_exptl_crystal_size_max     0.60
_exptl_crystal_size_mid     0.40
_exptl_crystal_size_min     0.10
_exptl_crystal_density_diffrn     1.576
_exptl_crystal_density_meas     ?
_exptl_crystal_density_method     'not measured'
_exptl_crystal_F_000     436
_exptl_absorpt_coefficient_mu     2.325
_exptl_absorpt_correction_type     analytical
_exptl_absorpt_process_details     '(Alcock, 1970)'
_exptl_absorpt_correction_T_min     0.287
_exptl_absorpt_correction_T_max     0.793
_exptl_special_details
;
;
_diffrn_ambient_temperature     100(2)
_diffrn_radiation_type     MoK\a
_diffrn_radiation_wavelength     0.71073
_diffrn_radiation_source     'Enhance (Mo) X-ray Source'
_diffrn_radiation_monochromator     graphite
_diffrn_measurement_device_type     'Oxford Diffraction Xcalibur3'
_diffrn_measurement_method     \w
_diffrn_detector_area_resol_mean     16.1827
_diffrn_reflns_number     6292
_diffrn_reflns_av_R_equivalents     0.089
_diffrn_reflns_av_sigmaI/netI     0.087
_diffrn_reflns_theta_min     3.25
_diffrn_reflns_theta_max     25.00
_diffrn_reflns_theta_full     25.00
_diffrn_measured_fraction_theta_max     0.982
_diffrn_measured_fraction_theta_full     0.982
_diffrn_reflns_limit_h_min     -10
_diffrn_reflns_limit_h_max     10
_diffrn_reflns_limit_k_min     -11
_diffrn_reflns_limit_k_max     11
_diffrn_reflns_limit_l_min     -12
_diffrn_reflns_limit_l_max     12
_diffrn_standards_number     2
_diffrn_standards_interval_count     50
_diffrn_standards_interval_time     ?
_diffrn_standards_decay_%     ?
_refine_special_details
;
Refinement of <i>F</i>^2^ against ALL reflections. The weighted <i>R</i>-factor
<i>wR</i> and goodness of fit <i>S</i> are based on <i>F</i>^2^, conventional
<i>R</i>-factors <i>R</i> are based on <i>F</i>, with <i>F</i> set to zero for
negative <i>F</i>^2^. The threshold expression of <i>F</i>^2^ >
\s(<i>F</i>^2^) is used only for calculating <i>R</i>-factors(gt) <i>etc</i>.
and is not relevant to the choice of reflections for refinement.
<i>R</i>-factors based on <i>F</i>^2^ are statistically about twice as large
as those based on <i>F</i>, and <i>R</i>- factors based on ALL data will be
even larger.
;
_reflns_number_total     3105
_reflns_number_gt     2701
_reflns_threshold_expression     I>2\s(I)
_refine_ls_structure_factor_coef     Fsqd
_refine_ls_matrix_type     full
_refine_ls_R_factor_all     0.073
_refine_ls_R_factor_gt     0.066
_refine_ls_wR_factor_gt     0.163
_refine_ls_wR_factor_ref     0.171
_refine_ls_goodness_of_fit_ref     1.048
_refine_ls_restrained_S_all     1.052
_refine_ls_number_reflns     3105
_refine_ls_number_parameters     258
_refine_ls_number_restraints     6
_refine_ls_hydrogen_treatment     constr
_refine_ls_weighting_scheme     calc
_refine_ls_weighting_details
         'calc w=1/[\s^2^(Fo^2^)+(0.0978P)^2^+1.3451P] where P=(Fo^2^+2Fc^2^)/3'
_atom_sites_solution_hydrogens     geom
_atom_sites_solution_primary     direct
_atom_sites_solution_secondary     difmap
_refine_ls_shift/su_max     0.000
_refine_ls_shift/su_mean     0.000
_refine_diff_density_max     1.760
_refine_diff_density_min     -0.880
_refine_ls_extinction_method     none
_refine_ls_extinction_coef     ?
loop_
    _atom_type_symbol
    _atom_type_description
    _atom_type_scat_dispersion_real
    _atom_type_scat_dispersion_imag
    _atom_type_scat_source
    'C' 'C' 0.0033 0.0016
                         'International Tables Vol C Tables 4.2.6.8 and 6.1.1.4'
    'H' 'H' 0.0000 0.0000
                         'International Tables Vol C Tables 4.2.6.8 and 6.1.1.4'
    'N' 'N' 0.0061 0.0033
                         'International Tables Vol C Tables 4.2.6.8 and 6.1.1.4'
    'O' 'O' 0.0106 0.0060
                         'International Tables Vol C Tables 4.2.6.8 and 6.1.1.4'
    'Br' 'Br' -0.2901 2.4595
                         'International Tables Vol C Tables 4.2.6.8 and 6.1.1.4'
_computing_data_collection
;
CrysAlis CCD (Oxford Diffraction, 2005)
;
_computing_cell_refinement
;
CrysAlis RED (Oxford Diffraction, 2005)
;
_computing_data_reduction
;
CrysAlis RED (Oxford Diffraction, 2005)
;
_computing_structure_solution     'SHELXTL (Sheldrick, 2008)'
_computing_structure_refinement     'SHELXTL (Sheldrick, 2008)'
_computing_molecular_graphics     'XP (Siemens, 1998)'
_computing_publication_material     'SHELXTL (Sheldrick, 2008)'
loop_
    _atom_site_type_symbol
    _atom_site_label
    _atom_site_fract_x
    _atom_site_fract_y
    _atom_site_fract_z
    _atom_site_U_iso_or_equiv
    _atom_site_adp_type
    _atom_site_calc_flag
    _atom_site_refinement_flags
    _atom_site_occupancy
    _atom_site_disorder_assembly
    _atom_site_disorder_group
    Br Br1 0.34636(6) 0.06689(5) 0.11180(4) 0.0383(2) Uani d . 1 . .
    N N1 0.2519(5) 0.3824(4) 0.4324(3) 0.0265(8) Uani d . 1 A .
    N N2 -0.0961(4) 0.3493(4) 0.8290(3) 0.0225(8) Uani d . 1 . .
    H H2A -0.0854 0.4337 0.8407 0.027 Uiso calc R 1 . .
    O O1 0.1378(4) 0.2004(3) 0.4688(3) 0.0292(7) Uani d D 1 . .
    O O2 -0.0441(4) 0.1744(3) 0.6927(3) 0.0308(8) Uani d . 1 . .
    O O3 0.0389(4) 0.5646(3) 0.7631(3) 0.0298(7) Uani d . 1 . .
    O O4 0.3952(4) 0.8815(3) 0.5332(3) 0.0256(7) Uani d . 1 . .
    O O5 0.5279(4) 0.7664(3) 0.3238(3) 0.0262(7) Uani d . 1 . .
    C C1 0.2878(5) 0.5081(4) 0.4564(4) 0.0222(9) Uani d . 1 . .
    C C2 0.3940(5) 0.5707(4) 0.3692(4) 0.0228(9) Uani d . 1 . .
    H H2B 0.4432 0.5282 0.2916 0.027 Uiso calc R 1 . .
    C C3 0.4256(5) 0.6961(4) 0.3988(4) 0.0216(9) Uani d . 1 . .
    C C4 0.3527(5) 0.7586(4) 0.5161(4) 0.0233(9) Uani d . 1 . .
    C C5 0.2488(5) 0.6966(4) 0.5983(4) 0.0243(9) Uani d . 1 . .
    H H5A 0.1987 0.7400 0.6753 0.029 Uiso calc R 1 . .
    C C6 0.2142(5) 0.5693(4) 0.5715(4) 0.0226(9) Uani d . 1 . .
    C C7 0.1030(5) 0.5046(5) 0.6613(4) 0.0237(9) Uani d . 1 A .
    C C8 0.0756(5) 0.3709(4) 0.6301(4) 0.0223(9) Uani d . 1 . .
    C C9 0.1530(5) 0.3193(4) 0.5138(4) 0.0239(9) Uani d . 1 A .
    C C10A 0.1932(13) 0.2038(11) 0.3329(6) 0.034(4) Uani d PD 0.352(14) A 1
    H H10A 0.1049 0.2361 0.2832 0.041 Uiso calc PR 0.352(14) A 1
    C C12A 0.2721(17) 0.0571(12) 0.2995(14) 0.034(4) Uani d PD 0.352(14) A 1
    H H12A 0.1958 -0.0067 0.3198 0.040 Uiso calc PR 0.352(14) A 1
    H H12B 0.3614 0.0269 0.3471 0.040 Uiso calc PR 0.352(14) A 1
    C C10B 0.2633(7) 0.1653(5) 0.3608(5) 0.0207(18) Uani d PD 0.648(14) A 2
    H H10B 0.3527 0.0973 0.3854 0.025 Uiso calc PR 0.648(14) A 2
    C C12B 0.1808(8) 0.1107(7) 0.2615(5) 0.0202(19) Uani d PD 0.648(14) A 2
    H H12C 0.0939 0.1804 0.2379 0.024 Uiso calc PR 0.648(14) A 2
    H H12D 0.1376 0.0282 0.2954 0.024 Uiso calc PR 0.648(14) A 2
    C C11 0.3126(5) 0.3038(4) 0.3165(4) 0.0264(10) Uani d D 1 . .
    H H11B 0.4217 0.2559 0.3170 0.032 Uiso calc PR 0.352(14) A 1
    H H11A 0.3070 0.3614 0.2376 0.032 Uiso calc PR 0.352(14) A 1
    H H11C 0.4281 0.2960 0.2944 0.032 Uiso calc PR 0.648(14) A 2
    H H11D 0.2623 0.3439 0.2425 0.032 Uiso calc PR 0.648(14) A 2
    C C13 -0.0266(5) 0.2875(4) 0.7177(4) 0.0219(9) Uani d . 1 A .
    C C14 -0.1879(5) 0.2772(5) 0.9286(4) 0.0259(9) Uani d . 1 . .
    H H14A -0.2515 0.2222 0.8880 0.031 Uiso calc R 1 . .
    C C15 -0.2986(6) 0.3822(5) 1.0142(5) 0.0344(11) Uani d . 1 . .
    H H15A -0.3679 0.4416 0.9627 0.052 Uiso calc R 1 . .
    H H15B -0.2369 0.4371 1.0534 0.052 Uiso calc R 1 . .
    H H15C -0.3621 0.3353 1.0813 0.052 Uiso calc R 1 . .
    C C16 -0.0800(7) 0.1829(6) 1.0052(5) 0.0425(13) Uani d . 1 . .
    H H16A -0.0101 0.1164 0.9485 0.064 Uiso calc R 1 . .
    H H16B -0.1428 0.1350 1.0720 0.064 Uiso calc R 1 . .
    H H16C -0.0169 0.2362 1.0449 0.064 Uiso calc R 1 . .
    C C17 0.3101(5) 0.9556(4) 0.6430(4) 0.0260(9) Uani d . 1 . .
    H H17A 0.3497 1.0412 0.6470 0.039 Uiso calc R 1 . .
    H H17B 0.3248 0.9005 0.7210 0.039 Uiso calc R 1 . .
    H H17C 0.1980 0.9754 0.6356 0.039 Uiso calc R 1 . .
    C C18 0.6008(5) 0.7119(5) 0.2022(4) 0.0263(9) Uani d . 1 . .
    H H18A 0.6710 0.7723 0.1586 0.039 Uiso calc R 1 . .
    H H18B 0.5196 0.7050 0.1499 0.039 Uiso calc R 1 . .
    H H18C 0.6615 0.6213 0.2151 0.039 Uiso calc R 1 . .
loop_
    _atom_site_aniso_label
    _atom_site_aniso_U_11
    _atom_site_aniso_U_22
    _atom_site_aniso_U_33
    _atom_site_aniso_U_12
    _atom_site_aniso_U_13
    _atom_site_aniso_U_23
    Br1 0.0475(4) 0.0419(4) 0.0227(3) -0.0146(2) 0.0145(2) -0.0105(2)
    N1 0.030(2) 0.033(2) 0.0146(17) -0.0092(15) 0.0090(15) -0.0082(15)
    N2 0.0215(18) 0.0273(19) 0.0159(17) -0.0045(14) 0.0062(14) -0.0004(14)
    O1 0.0334(18) 0.0305(17) 0.0208(16) -0.0113(13) 0.0137(13) -0.0070(13)
    O2 0.0341(18) 0.0302(17) 0.0258(16) -0.0107(13) 0.0104(14) -0.0068(13)
    O3 0.0322(17) 0.0343(17) 0.0224(16) -0.0134(13) 0.0074(14) -0.0053(13)
    O4 0.0254(16) 0.0266(15) 0.0233(16) -0.0063(12) 0.0047(13) -0.0056(13)
    O5 0.0280(16) 0.0304(16) 0.0191(15) -0.0113(13) 0.0077(13) -0.0023(12)
    C1 0.020(2) 0.027(2) 0.019(2) -0.0027(16) -0.0005(17) -0.0025(17)
    C2 0.020(2) 0.031(2) 0.0145(19) -0.0028(16) 0.0039(16) -0.0006(17)
    C3 0.018(2) 0.029(2) 0.016(2) -0.0027(16) 0.0026(16) 0.0019(17)
    C4 0.020(2) 0.028(2) 0.021(2) -0.0046(16) -0.0007(17) -0.0006(17)
    C5 0.023(2) 0.027(2) 0.021(2) -0.0021(16) 0.0023(17) -0.0060(17)
    C6 0.018(2) 0.030(2) 0.018(2) -0.0022(16) 0.0017(17) -0.0033(17)
    C7 0.021(2) 0.031(2) 0.018(2) -0.0030(16) -0.0004(17) -0.0033(17)
    C8 0.023(2) 0.031(2) 0.0118(19) -0.0037(16) 0.0018(17) -0.0010(16)
    C9 0.023(2) 0.028(2) 0.021(2) -0.0063(17) -0.0005(18) -0.0028(17)
    C10A 0.029(9) 0.038(9) 0.034(9) -0.010(7) 0.002(7) 0.003(7)
    C12A 0.030(8) 0.040(9) 0.031(8) -0.011(7) 0.002(6) -0.017(6)
    C10B 0.020(4) 0.020(4) 0.018(4) 0.002(3) 0.003(3) 0.003(3)
    C12B 0.016(4) 0.031(4) 0.016(3) -0.013(3) 0.002(3) -0.004(3)
    C11 0.028(2) 0.032(2) 0.018(2) -0.0109(18) 0.0104(18) -0.0082(18)
    C13 0.017(2) 0.027(2) 0.019(2) -0.0014(16) 0.0020(17) -0.0020(17)
    C14 0.025(2) 0.032(2) 0.018(2) -0.0069(18) 0.0061(18) -0.0017(17)
    C15 0.028(2) 0.040(3) 0.030(3) -0.002(2) 0.009(2) -0.005(2)
    C16 0.048(3) 0.038(3) 0.031(3) 0.006(2) 0.008(2) 0.006(2)
    C17 0.025(2) 0.027(2) 0.024(2) -0.0041(17) 0.0018(18) -0.0041(18)
    C18 0.023(2) 0.035(2) 0.019(2) -0.0080(18) 0.0050(18) 0.0002(18)
_geom_special_details
;
All e.s.d.'s (except the e.s.d. in the dihedral angle between two l.s. planes)
are estimated using the full covariance matrix. The cell e.s.d.'s are taken
into account individually in the estimation of e.s.d.'s in distances, angles
and torsion angles; correlations between e.s.d.'s in cell parameters are only
used when they are defined by crystal symmetry. An approximate (isotropic)
treatment of cell e.s.d.'s is used for estimating e.s.d.'s involving l.s.
planes.
;
loop_
    _geom_bond_atom_site_label_1
    _geom_bond_atom_site_label_2
    _geom_bond_site_symmetry_2
    _geom_bond_distance
    _geom_bond_publ_flag
    Br1 C12B . 1.981(6) ?
    Br1 C12A . 1.990(10)
                       ?
    N1 C9 . 1.334(6) ?
    N1 C1 . 1.388(6) ?
    N1 C11 . 1.469(5) ?
    N2 C13 . 1.363(5) ?
    N2 C14 . 1.457(5) ?
    N2 H2A . 0.880 ?
    O1 C9 . 1.336(5) ?
    O1 C10A . 1.445(5) ?
    O1 C10B . 1.465(4) ?
    O2 C13 . 1.212(5) ?
    O3 C7 . 1.263(5) ?
    O4 C4 . 1.369(5) ?
    O4 C17 . 1.442(5) ?
    O5 C3 . 1.361(5) ?
    O5 C18 . 1.433(5) ?
    C1 C6 . 1.403(6) ?
    C1 C2 . 1.403(6) ?
    C2 C3 . 1.387(6) ?
    C2 H2B . 0.950 ?
    C3 C4 . 1.426(6) ?
    C4 C5 . 1.360(6) ?
    C5 C6 . 1.408(6) ?
    C5 H5A . 0.950 ?
    C6 C7 . 1.456(6) ?
    C7 C8 . 1.458(6) ?
    C8 C9 . 1.386(6) ?
    C8 C13 . 1.503(6) ?
    C10A C12A . 1.539(5) ?
    C10A C11 . 1.547(5) ?
    C10A H10A . 1.000 ?
    C12A H12A . 0.990 ?
    C12A H12B . 0.990 ?
    C10B C12B . 1.535(5) ?
    C10B C11 . 1.544(4) ?
    C10B H10B . 1.000 ?
    C12B H12C . 0.990 ?
    C12B H12D . 0.990 ?
    C11 H11B . 0.990 ?
    C11 H11A . 0.990 ?
    C11 H11C . 0.990 ?
    C11 H11D . 0.990 ?
    C14 C16 . 1.511(7) ?
    C14 C15 . 1.525(6) ?
    C14 H14A . 1.000 ?
    C15 H15A . 0.980 ?
    C15 H15B . 0.980 ?
    C15 H15C . 0.980 ?
    C16 H16A . 0.980 ?
    C16 H16B . 0.980 ?
    C16 H16C . 0.980 ?
    C17 H17A . 0.980 ?
    C17 H17B . 0.980 ?
    C17 H17C . 0.980 ?
    C18 H18A . 0.980 ?
    C18 H18B . 0.980 ?
    C18 H18C . 0.980 ?
loop_
    _geom_angle_atom_site_label_1
    _geom_angle_atom_site_label_2
    _geom_angle_atom_site_label_3
    _geom_angle_site_symmetry_1
    _geom_angle_site_symmetry_3
    _geom_angle
    _geom_angle_publ_flag
    C9 N1 C1 . . 122.8(4) ?
    C9 N1 C11 . . 111.5(3) ?
    C1 N1 C11 . . 125.6(3) ?
    C13 N2 C14 . . 120.8(4) ?
    C13 N2 H2A . . 119.6 ?
    C14 N2 H2A . . 119.6 ?
    C9 O1 C10A . . 107.1(4) ?
    C9 O1 C10B . . 108.5(3) ?
    C4 O4 C17 . . 115.8(3) ?
    C3 O5 C18 . . 118.0(3) ?
    N1 C1 C6 . . 117.2(4) ?
    N1 C1 C2 . . 121.3(4) ?
    C6 C1 C2 . . 121.5(4) ?
    C3 C2 C1 . . 118.6(4) ?
    C3 C2 H2B . . 120.7 ?
    C1 C2 H2B . . 120.7 ?
    O5 C3 C2 . . 124.4(4) ?
    O5 C3 C4 . . 115.1(4) ?
    C2 C3 C4 . . 120.4(4) ?
    C5 C4 O4 . . 125.9(4) ?
    C5 C4 C3 . . 119.9(4) ?
    O4 C4 C3 . . 114.2(4) ?
    C4 C5 C6 . . 121.2(4) ?
    C4 C5 H5A . . 119.4 ?
    C6 C5 H5A . . 119.4 ?
    C1 C6 C5 . . 118.4(4) ?
    C1 C6 C7 . . 121.4(4) ?
    C5 C6 C7 . . 120.2(4) ?
    O3 C7 C6 . . 118.9(4) ?
    O3 C7 C8 . . 123.4(4) ?
    C6 C7 C8 . . 117.7(4) ?
    C9 C8 C7 . . 116.5(4) ?
    C9 C8 C13 . . 119.8(4) ?
    C7 C8 C13 . . 123.7(4) ?
    N1 C9 O1 . . 111.4(4) ?
    N1 C9 C8 . . 124.2(4) ?
    O1 C9 C8 . . 124.4(4) ?
    O1 C10A C12A . . 105.8(8) ?
    O1 C10A C11 . . 104.2(4) ?
    C12A C10A C11 . . 112.4(9) ?
    O1 C10A H10A . . 111.4 ?
    C12A C10A H10A . . 111.4 ?
    C11 C10A H10A . . 111.4 ?
    C10A C12A Br1 . . 104.3(8) ?
    C10A C12A H12A . . 110.9 ?
    Br1 C12A H12A . . 110.9 ?
    C10A C12A H12B . . 110.9 ?
    Br1 C12A H12B . . 110.9 ?
    H12A C12A H12B . . 108.9 ?
    O1 C10B C12B . . 104.0(4) ?
    O1 C10B C11 . . 103.4(3) ?
    C12B C10B C11 . . 111.4(5) ?
    O1 C10B H10B . . 112.4 ?
    C12B C10B H10B . . 112.4 ?
    C11 C10B H10B . . 112.4 ?
    C10B C12B Br1 . . 105.1(4) ?
    C10B C12B H12C . . 110.7 ?
    Br1 C12B H12C . . 110.7 ?
    C10B C12B H12D . . 110.7 ?
    Br1 C12B H12D . . 110.7 ?
    H12C C12B H12D . . 108.8 ?
    N1 C11 C10B . . 100.3(3) ?
    N1 C11 C10A . . 98.6(4) ?
    N1 C11 H11B . . 112.0 ?
    C10B C11 H11B . . 85.6 ?
    C10A C11 H11B . . 112.0 ?
    N1 C11 H11A . . 112.0 ?
    C10B C11 H11A . . 134.1 ?
    C10A C11 H11A . . 112.0 ?
    H11B C11 H11A . . 109.7 ?
    N1 C11 H11C . . 111.7 ?
    C10B C11 H11C . . 111.7 ?
    C10A C11 H11C . . 135.7 ?
    H11A C11 H11C . . 86.1 ?
    N1 C11 H11D . . 111.7 ?
    C10B C11 H11D . . 111.7 ?
    C10A C11 H11D . . 86.6 ?
    H11B C11 H11D . . 128.5 ?
    H11C C11 H11D . . 109.5 ?
    O2 C13 N2 . . 122.8(4) ?
    O2 C13 C8 . . 123.1(4) ?
    N2 C13 C8 . . 114.2(4) ?
    N2 C14 C16 . . 110.1(4) ?
    N2 C14 C15 . . 108.4(4) ?
    C16 C14 C15 . . 110.9(4) ?
    N2 C14 H14A . . 109.1 ?
    C16 C14 H14A . . 109.1 ?
    C15 C14 H14A . . 109.1 ?
    C14 C15 H15A . . 109.5 ?
    C14 C15 H15B . . 109.5 ?
    H15A C15 H15B . . 109.5 ?
    C14 C15 H15C . . 109.5 ?
    H15A C15 H15C . . 109.5 ?
    H15B C15 H15C . . 109.5 ?
    C14 C16 H16A . . 109.5 ?
    C14 C16 H16B . . 109.5 ?
    H16A C16 H16B . . 109.5 ?
    C14 C16 H16C . . 109.5 ?
    H16A C16 H16C . . 109.5 ?
    H16B C16 H16C . . 109.5 ?
    O4 C17 H17A . . 109.5 ?
    O4 C17 H17B . . 109.5 ?
    H17A C17 H17B . . 109.5 ?
    O4 C17 H17C . . 109.5 ?
    H17A C17 H17C . . 109.5 ?
    H17B C17 H17C . . 109.5 ?
    O5 C18 H18A . . 109.5 ?
    O5 C18 H18B . . 109.5 ?
    H18A C18 H18B . . 109.5 ?
    O5 C18 H18C . . 109.5 ?
    H18A C18 H18C . . 109.5 ?
    H18B C18 H18C . . 109.5 ?
loop_
    _geom_torsion_atom_site_label_1
    _geom_torsion_atom_site_label_2
    _geom_torsion_atom_site_label_3
    _geom_torsion_atom_site_label_4
    _geom_torsion_site_symmetry_1
    _geom_torsion_site_symmetry_2
    _geom_torsion_site_symmetry_3
    _geom_torsion_site_symmetry_4
    _geom_torsion
    _geom_torsion_publ_flag
    C9 N1 C1 C6 . . . . -0.5(7) ?
    C11 N1 C1 C6 . . . . 178.1(4) ?
    C9 N1 C1 C2 . . . . 179.2(4) ?
    C11 N1 C1 C2 . . . . -2.2(7) ?
    N1 C1 C2 C3 . . . . -179.7(4) ?
    C6 C1 C2 C3 . . . . -0.1(7) ?
    C18 O5 C3 C2 . . . . 4.1(6) ?
    C18 O5 C3 C4 . . . . -177.6(4) ?
    C1 C2 C3 O5 . . . . 178.9(4) ?
    C1 C2 C3 C4 . . . . 0.7(6) ?
    C17 O4 C4 C5 . . . . -6.1(6) ?
    C17 O4 C4 C3 . . . . 172.8(4) ?
    O5 C3 C4 C5 . . . . -179.8(4) ?
    C2 C3 C4 C5 . . . . -1.4(7) ?
    O5 C3 C4 O4 . . . . 1.2(6) ?
    C2 C3 C4 O4 . . . . 179.6(4) ?
    O4 C4 C5 C6 . . . . -179.6(4) ?
    C3 C4 C5 C6 . . . . 1.6(7) ?
    N1 C1 C6 C5 . . . . 179.8(4) ?
    C2 C1 C6 C5 . . . . 0.2(7) ?
    N1 C1 C6 C7 . . . . -0.9(6) ?
    C2 C1 C6 C7 . . . . 179.5(4) ?
    C4 C5 C6 C1 . . . . -0.9(7) ?
    C4 C5 C6 C7 . . . . 179.8(4) ?
    C1 C6 C7 O3 . . . . -179.4(4) ?
    C5 C6 C7 O3 . . . . -0.1(7) ?
    C1 C6 C7 C8 . . . . 2.6(6) ?
    C5 C6 C7 C8 . . . . -178.2(4) ?
    O3 C7 C8 C9 . . . . 179.1(4) ?
    C6 C7 C8 C9 . . . . -2.9(6) ?
    O3 C7 C8 C13 . . . . -2.6(7) ?
    C6 C7 C8 C13 . . . . 175.4(4) ?
    C1 N1 C9 O1 . . . . 179.8(4) ?
    C11 N1 C9 O1 . . . . 1.0(5) ?
    C1 N1 C9 C8 . . . . 0.0(7) ?
    C11 N1 C9 C8 . . . . -178.8(4) ?
    C10A O1 C9 N1 . . . . -18.1(7) ?
    C10B O1 C9 N1 . . . . 13.6(5) ?
    C10A O1 C9 C8 . . . . 161.7(7) ?
    C10B O1 C9 C8 . . . . -166.6(5) ?
    C7 C8 C9 N1 . . . . 1.7(7) ?
    C13 C8 C9 N1 . . . . -176.6(4) ?
    C7 C8 C9 O1 . . . . -178.1(4) ?
    C13 C8 C9 O1 . . . . 3.6(7) ?
    C9 O1 C10A C12A . . . . 145.3(7) ?
    C9 O1 C10A C11 . . . . 26.6(9) ?
    O1 C10A C12A Br1 . . . . -180.0(6) ?
    C11 C10A C12A Br1 . . . . -66.9(9) ?
    C9 O1 C10B C12B . . . . -138.0(5) ?
    C9 O1 C10B C11 . . . . -21.5(5) ?
    O1 C10B C12B Br1 . . . . 178.5(3) ?
    C11 C10B C12B Br1 . . . . 67.7(5) ?
    C9 N1 C11 C10B . . . . -13.9(5) ?
    C1 N1 C11 C10B . . . . 167.4(5) ?
    C9 N1 C11 C10A . . . . 14.8(7) ?
    C1 N1 C11 C10A . . . . -164.0(6) ?
    O1 C10B C11 N1 . . . . 20.3(5) ?
    C12B C10B C11 N1 . . . . 131.5(5) ?
    O1 C10A C11 N1 . . . . -24.0(8) ?
    C12A C10A C11 N1 . . . . -138.1(8) ?
    C14 N2 C13 O2 . . . . 4.3(7) ?
    C14 N2 C13 C8 . . . . -174.8(4) ?
    C9 C8 C13 O2 . . . . 0.9(7) ?
    C7 C8 C13 O2 . . . . -177.3(4) ?
    C9 C8 C13 N2 . . . . 180.0(4) ?
    C7 C8 C13 N2 . . . . 1.7(6) ?
    C13 N2 C14 C16 . . . . 79.8(5) ?
    C13 N2 C14 C15 . . . . -158.7(4) ?
loop_
    _geom_hbond_atom_site_label_D
    _geom_hbond_atom_site_label_H
    _geom_hbond_atom_site_label_A
    _geom_hbond_site_symmetry_A
    _geom_hbond_distance_DH
    _geom_hbond_distance_HA
    _geom_hbond_distance_DA
    _geom_hbond_angle_DHA
    _geom_hbond_publ_flag
    N2 H2A O3 . 0.88 1.91 2.634(5) 138.4 yes
    C10A H10A O3 2_566 1.00 2.23 3.042 136.9 yes
    C12A H12A O2 2_556 0.99 2.33 3.289 163.5 yes
    C12A H12B O4 1_545 0.99 2.41 3.173 133.6 yes
    C12B H12D O2 2_556 0.99 2.30 3.253 162.1 yes
    C17 H17A O5 2_676 0.98 2.41 3.380 171.8 yes
data_global
_journal_date_recd_electronic     2008-04-10
_journal_date_accepted     2008-05-06
_journal_name_full     'Acta Crystallographica, Section E'
_journal_year     2008
_journal_volume     64
_journal_issue      6
_journal_page_first     o1031
_journal_page_last     o1031
_journal_paper_category     QO
_journal_coeditor_code     KP2166
_publ_contact_author_name     'Shishkina, S. V.'
_publ_contact_author_address
; STC "Institute for Single Crystals"
 National Academy of Sciences of Ukraine
 60 Lenina ave.
 Kharkiv 61001
 Ukraine
;
_publ_contact_author_email     sveta@xray.isc.kharkov.com
_publ_contact_author_fax     '+(380) 57-3409343'
_publ_contact_author_phone     '+(380) 57-3410258'
_publ_section_title
;\
2-Bromomethyl-<i>N</i>-isopropyl-7,8-dimethoxy-1,2-dihydro-1,3-\
oxazolo[3,2-<i>a</i>]quinoline-4-carboxamide
;
loop_
    _publ_author_name
    _publ_author_address
    'Svetlana V. Shishkina'
;    STC "Institute for Single Crystals"
     National Academy of Sciences of Ukraine
     60 Lenina ave.
     Kharkiv 61001
     Ukraine
;
    'Oleg V. Shishkin'
;    STC "Institute for Single Crystals"
     National Academy of Sciences of Ukraine
     60 Lenina ave.
     Kharkiv 61001
     Ukraine
;
    'Igor V. Ukrainets'
;    National University of Pharmacy
     4 Blyukhera ave.
     Kharkiv 61002
     Ukraine
;
    'Nataliya L. Bereznyakova'
;    National University of Pharmacy
     4 Blyukhera ave.
     Kharkiv 61002
     Ukraine
;
    'Alexandra A. Davidenko'
;    National University of Pharmacy
     4 Blyukhera ave.
     Kharkiv 61002
     Ukraine
;
