# Supplementary material for: 2-Bromo­methyl-N-isopropyl-7,8-dimeth­oxy-1,2-dihydro-1,3-oxazolo[3,2-a]quinoline-4-carboxamide
Source: Acta Crystallogr Sect E Struct Rep Online. 2008 May 10;64(Pt 6):o1031. doi: 10.1107/S1600536808013378 (PMC2961529; doi:10.1107/S1600536808013378)
Supplement: Supplementary file 2 [file e-64-o1031-Isup2.hkl]

# 
# h,k,l, Fc-squared, Fo-squared, sigma(Fo-squared) and status flag 
# 
data_I
_shelx_title ' ukr46 in P-1' 
_shelx_refln_list_code          4 
_shelx_F_calc_maximum      223.19 
_exptl_crystal_F_000       436.00 
_reflns_d_resolution_high  0.8409 
 
loop_ 
 _symmetry_equiv_pos_as_xyz 
 'x, y, z' 
 '-x, -y, -z' 
 
_cell_length_a     8.7363 
_cell_length_b     9.9682 
_cell_length_c    10.5877 
_cell_angle_alpha  86.904 
_cell_angle_beta   80.900 
_cell_angle_gamma  80.040 
 
_shelx_F_squared_multiplier     1.000 
 
loop_ 
 _refln_index_h 
 _refln_index_k 
 _refln_index_l 
 _refln_F_squared_calc 
 _refln_F_squared_meas 
 _refln_F_squared_sigma 
 _refln_observed_status 
   2   0   0     1427.53     1499.06    223.65 o 
   3   0   0     4808.91     5908.93    295.43 o 
   4   0   0     1417.58     1748.66    174.96 o 
   5   0   0       50.68       58.96     17.88 o 
   6   0   0      149.06      181.82      5.92 o 
   7   0   0      280.02      348.54     18.84 o 
   8   0   0        0.87        3.88      5.04 o 
  10   0   0       11.66        1.75      3.55 o 
  -9   1   0      154.39      149.68     12.17 o 
  -8   1   0       32.57       24.63     11.82 o 
  -7   1   0      130.58      191.00     36.75 o 
  -6   1   0      236.06      270.89     33.31 o 
  -5   1   0      596.20      722.23     69.95 o 
  -4   1   0     1853.55     2379.29    182.82 o 
  -3   1   0      631.98      758.56     35.91 o 
  -2   1   0     1033.32     1153.52     55.53 o 
  -1   1   0     1691.10     1887.35     53.44 o 
   2   1   0        6.74       11.02      1.37 o 
   3   1   0     3011.29     3482.92    248.23 o 
   4   1   0      862.61     1321.83    167.47 o 
   5   1   0      988.12     1307.36     57.46 o 
   6   1   0     3213.83     4729.24    286.52 o 
   7   1   0      475.82      656.54     62.03 o 
   8   1   0       88.96       57.66      9.03 o 
  -9   2   0      112.12      103.09     12.00 o 
  -8   2   0      120.88      107.73     22.57 o 
  -7   2   0        7.43        1.89      2.59 o 
  -6   2   0      179.55      196.37     32.99 o 
  -5   2   0      793.26      754.36     68.52 o 
  -4   2   0       61.81       64.69     11.10 o 
  -3   2   0     1873.99     1817.47    244.56 o 
  -2   2   0     2887.36     3021.85     84.30 o 
  -1   2   0      801.42      729.68     44.90 o 
   0   2   0      362.08      294.38     58.85 o 
   1   2   0     5346.06     4416.88    272.43 o 
   2   2   0       85.82       91.59      3.99 o 
   3   2   0     2775.00     3184.81    133.59 o 
   4   2   0      712.55      677.98      4.40 o 
   5   2   0      266.34      328.37     26.73 o 
   6   2   0       15.44       15.79      3.18 o 
   7   2   0      572.57      665.00     49.56 o 
   8   2   0      214.22      325.92     11.94 o 
   9   2   0        0.01        5.53      3.73 o 
  -9   3   0      219.65      195.87     11.47 o 
  -8   3   0      319.22      306.41     10.10 o 
  -7   3   0       38.56       45.85      5.54 o 
  -6   3   0      440.66      482.62      7.19 o 
  -5   3   0      586.81      508.16      5.83 o 
  -4   3   0      351.51      335.07     17.06 o 
  -3   3   0       16.11       40.51      9.76 o 
  -2   3   0     2290.73     2158.89     74.32 o 
  -1   3   0        9.83        7.51      4.20 o 
   0   3   0      339.38      331.24     15.70 o 
   1   3   0     2978.41     3227.09    103.03 o 
   2   3   0       12.30        8.93      1.73 o 
   3   3   0     1021.33     1029.21     25.07 o 
   4   3   0     1255.10     1330.12     53.25 o 
   5   3   0      779.01      904.47     58.50 o 
   6   3   0      159.81      155.16     13.83 o 
   7   3   0      141.03      112.77      4.54 o 
   8   3   0      325.79      330.41     10.13 o 
   9   3   0       25.37       27.32      7.80 o 
  -8   4   0       63.77       68.93      8.33 o 
  -7   4   0      157.49      184.04      6.82 o 
  -6   4   0      919.48     1029.40     86.37 o 
  -5   4   0      571.79      551.09     30.02 o 
  -4   4   0     1176.91     1382.17     69.05 o 
  -3   4   0       97.15      134.76     11.18 o 
  -2   4   0     1012.28      879.65     14.56 o 
  -1   4   0      913.84      743.33     92.28 o 
   1   4   0     3091.76     3071.29    206.20 o 
   2   4   0     2762.52     2588.19    300.59 o 
   3   4   0     1472.37     1270.88     49.56 o 
   4   4   0     1131.50      920.98     26.15 o 
   5   4   0      636.88      635.31     18.70 o 
   6   4   0      309.64      264.61      9.26 o 
   7   4   0      118.08      128.11     12.90 o 
   8   4   0      148.32      124.64      9.67 o 
   9   4   0        7.23        3.67      5.13 o 
  -8   5   0       89.12       96.12     11.01 o 
  -7   5   0        5.49       18.91      4.41 o 
  -6   5   0       57.09       62.87     16.31 o 
  -5   5   0      479.46      449.43     46.24 o 
  -4   5   0      731.76      696.14     43.68 o 
  -3   5   0       13.79        6.32      4.57 o 
  -2   5   0      371.59      355.59     58.65 o 
  -1   5   0     1359.00     1197.13     47.20 o 
   0   5   0      547.03      606.95     73.15 o 
   1   5   0      394.55      424.69      6.58 o 
   2   5   0     2336.45     2176.52     22.49 o 
   3   5   0     2115.93     2038.46    106.10 o 
   4   5   0       27.04       34.12      3.93 o 
   5   5   0      178.11      124.95      3.73 o 
   6   5   0      139.06      112.80     10.95 o 
   7   5   0       14.69        6.70      2.59 o 
   8   5   0      351.09      359.41     10.43 o 
   9   5   0      115.91      116.66     11.12 o 
  -7   6   0      128.44      147.54     13.43 o 
  -6   6   0       45.27       43.84      6.66 o 
  -5   6   0      116.91      102.77     11.36 o 
  -4   6   0       44.82       28.27      5.18 o 
  -3   6   0      144.40      105.06      5.31 o 
  -2   6   0        9.31        6.88      3.26 o 
  -1   6   0     3880.03     4128.77    458.74 o 
   0   6   0      587.68      516.18     19.86 o 
   1   6   0       29.16       28.18      4.60 o 
   2   6   0      456.65      341.06     16.48 o 
   3   6   0     1602.30     1264.44     77.05 o 
   4   6   0      193.02      165.76      9.76 o 
   5   6   0      183.26      172.77     11.33 o 
   6   6   0     1612.19     1498.71     38.32 o 
   7   6   0      548.24      501.45     43.56 o 
   8   6   0       14.93       15.26      7.45 o 
   9   6   0      434.16      482.77     13.86 o 
  -7   7   0       49.99       33.61      6.36 o 
  -6   7   0       89.80       89.75      6.01 o 
  -4   7   0      207.33      280.58     24.81 o 
  -3   7   0      273.76      285.63     75.42 o 
  -2   7   0        0.44        0.69      1.81 o 
  -1   7   0      226.66      195.13     15.40 o 
   0   7   0      558.76      400.23     27.29 o 
   1   7   0       56.89       78.36     16.89 o 
   2   7   0      779.08      615.46     27.20 o 
   3   7   0      275.22      239.25      4.34 o 
   4   7   0      804.26      792.37      5.53 o 
   5   7   0     3264.37     3168.22     51.84 o 
   6   7   0      356.41      349.96     23.34 o 
   7   7   0      306.08      256.20     34.25 o 
   8   7   0       31.36       28.42      7.98 o 
   9   7   0      223.62      269.54     11.59 o 
  -6   8   0      114.59      160.20     35.64 o 
  -5   8   0       16.44       19.56      5.32 o 
  -4   8   0       91.93      131.10     26.47 o 
  -3   8   0      288.23      356.22     54.43 o 
  -2   8   0        4.96        4.50      6.52 o 
  -1   8   0       22.82       10.14      3.36 o 
   0   8   0      949.91      813.03     67.01 o 
   1   8   0      146.47      140.68      8.07 o 
   2   8   0       93.42      102.34     14.68 o 
   3   8   0      521.52      452.86     30.78 o 
   4   8   0      164.83      172.91     14.36 o 
   5   8   0       56.98       46.20      3.90 o 
   6   8   0      158.91      172.36     11.68 o 
   7   8   0      549.57      640.00     91.53 o 
   8   8   0        0.61        1.69      4.37 o 
  -5   9   0      602.19      720.44     87.28 o 
  -4   9   0       46.18       56.57     18.55 o 
  -3   9   0      341.16      400.28     45.60 o 
  -2   9   0      392.10      393.83     45.22 o 
  -1   9   0       91.79       72.40     15.46 o 
   0   9   0      407.29      443.84     76.12 o 
   1   9   0      324.91      370.66     37.04 o 
   2   9   0        0.64        2.91      2.91 o 
   3   9   0      549.00      552.26      8.17 o 
   4   9   0      167.06      170.30      6.79 o 
   5   9   0      323.62      341.81     10.34 o 
   6   9   0       85.74      104.25     12.23 o 
   7   9   0       90.42      100.57     16.10 o 
  -3  10   0       84.08      110.00     16.95 o 
  -2  10   0      278.55      249.44     10.77 o 
  -1  10   0       64.45       49.84      7.44 o 
   0  10   0        1.40       16.75      6.98 o 
   1  10   0      392.55      539.96     82.99 o 
   2  10   0      569.59      551.21      8.85 o 
   3  10   0       47.36       45.22      6.50 o 
   4  10   0      156.18      149.08      6.96 o 
   5  10   0       43.55       55.69     12.49 o 
   6  10   0       20.41       22.83     11.01 o 
  -2  11   0      305.51      382.83     31.25 o 
  -1  11   0       15.35       19.13      9.26 o 
   0  11   0        8.70        6.84      4.02 o 
   1  11   0      280.37      308.08      9.30 o 
   2  11   0      178.54      216.59     30.34 o 
   3  11   0        2.47        2.89      2.92 o 
   4  11   0       71.03       62.98     14.59 o 
   5  11   0       16.59       11.36      6.29 o 
  -5 -11   1      197.42      210.24      7.87 o 
  -4 -11   1       81.20       79.06     12.29 o 
  -3 -11   1      144.17      167.43      8.02 o 
  -2 -11   1       20.96       16.45      5.57 o 
  -1 -11   1      205.36      268.57     37.80 o 
   0 -11   1        8.62       11.39      4.94 o 
   1 -11   1       91.14       92.45      8.19 o 
   2 -11   1        4.59        1.26      3.10 o 
  -6 -10   1       58.04       52.65     10.72 o 
  -5 -10   1        0.41        4.37      3.32 o 
  -4 -10   1      302.19      370.99     16.02 o 
  -3 -10   1       27.32       32.47      8.91 o 
  -2 -10   1       34.33       34.10      8.18 o 
  -1 -10   1      147.52      200.94     28.28 o 
   0 -10   1      179.10      206.00      9.35 o 
   1 -10   1      192.54      205.49      8.77 o 
   2 -10   1       94.07       79.28      7.76 o 
   3 -10   1        6.34        5.40      4.45 o 
  -7  -9   1       38.27       35.15      6.12 o 
  -6  -9   1      437.09      428.96     24.90 o 
  -5  -9   1        4.59        3.97      3.16 o 
  -4  -9   1      179.62      236.39      8.00 o 
  -3  -9   1      101.70      110.98      7.61 o 
  -2  -9   1       42.55       43.51      6.90 o 
  -1  -9   1       93.74      127.92     36.63 o 
   0  -9   1      614.91      736.16     95.78 o 
   1  -9   1      181.60      203.52      8.58 o 
   2  -9   1       43.88       53.66     12.49 o 
   3  -9   1       37.75       48.72     16.60 o 
   4  -9   1      256.83      331.69     61.24 o 
   5  -9   1        6.03       11.29      5.80 o 
  -8  -8   1       21.77       15.96      8.91 o 
  -7  -8   1      249.72      247.96     37.19 o 
  -6  -8   1       88.25       79.71     20.27 o 
  -5  -8   1        2.24        3.25      2.61 o 
  -4  -8   1      168.04      138.65     11.68 o 
  -3  -8   1     2286.64     2310.49    156.52 o 
  -2  -8   1       36.92       49.05      8.24 o 
  -1  -8   1        0.33        7.43      3.20 o 
   0  -8   1      332.64      341.15      7.59 o 
   1  -8   1      384.82      443.58     72.54 o 
   2  -8   1      119.37      133.60     26.91 o 
   3  -8   1       29.07       57.67     27.61 o 
   4  -8   1      286.36      332.37     48.14 o 
   5  -8   1       67.15       72.56      7.99 o 
   6  -8   1       26.08       18.07      6.49 o 
  -8  -7   1       87.47       85.21     11.53 o 
  -7  -7   1       52.21       45.48      9.17 o 
  -6  -7   1      149.15      115.49      7.11 o 
  -5  -7   1      134.65      171.68     16.69 o 
  -4  -7   1        0.66        1.85      2.13 o 
  -3  -7   1      179.50      132.11      6.17 o 
  -2  -7   1      429.47      497.50     43.48 o 
  -1  -7   1       64.47       52.24     21.52 o 
   0  -7   1      154.16      135.23     23.30 o 
   1  -7   1      667.89      656.82     26.35 o 
   2  -7   1      263.02      299.57     55.62 o 
   3  -7   1      593.55      684.02    107.51 o 
   4  -7   1      313.37      270.87     20.12 o 
   5  -7   1      136.04      122.56      7.91 o 
   6  -7   1        7.64        3.46      3.57 o 
   7  -7   1       35.09       28.64      7.14 o 
  -9  -6   1       16.21       24.75      7.75 o 
  -8  -6   1      569.06      527.73     11.36 o 
  -7  -6   1      145.40      115.48      5.87 o 
  -6  -6   1      396.89      390.05     23.85 o 
  -5  -6   1     3717.56     3831.05    383.14 o 
  -4  -6   1      199.17      184.38     23.01 o 
  -3  -6   1       18.45       11.50      7.72 o 
  -2  -6   1     1235.45     1036.07      6.99 o 
  -1  -6   1      181.79      152.98      5.64 o 
   0  -6   1      197.68      166.31      9.55 o 
   1  -6   1       84.13      125.25      6.79 o 
   2  -6   1      356.18      342.25     25.04 o 
   3  -6   1       48.15       32.82      4.83 o 
   4  -6   1       48.68       45.02      4.89 o 
   5  -6   1      423.37      474.57     55.77 o 
   6  -6   1       15.16        7.55      7.19 o 
   7  -6   1       53.73       57.72     10.16 o 
  -9  -5   1        6.12        1.05      3.03 o 
  -8  -5   1      136.38      164.82     11.01 o 
  -7  -5   1      481.35      377.51    106.49 o 
  -6  -5   1      137.32      114.45      6.23 o 
  -5  -5   1      384.51      356.83     47.70 o 
  -4  -5   1     1872.28     1741.45     65.20 o 
  -3  -5   1      783.53      752.26     79.62 o 
  -2  -5   1     1665.12     1607.71    196.36 o 
  -1  -5   1     1278.28     1120.82     96.51 o 
   0  -5   1      419.38      388.58     69.22 o 
   1  -5   1     3551.20     3568.89    301.40 o 
   2  -5   1      740.58      712.23     55.45 o 
   3  -5   1      628.71      595.58     11.37 o 
   4  -5   1      369.83      384.77      9.90 o 
   5  -5   1      838.84      794.95     59.87 o 
   6  -5   1        1.55        2.59      2.10 o 
   7  -5   1      253.97      279.84     22.24 o 
   8  -5   1      265.33      316.17     18.17 o 
  -8  -4   1      358.27      332.56     10.66 o 
  -7  -4   1      238.91      251.71     37.13 o 
  -6  -4   1      145.57      128.59      8.45 o 
  -5  -4   1      548.58      490.16     53.35 o 
  -4  -4   1     1018.30     1019.33    130.78 o 
  -3  -4   1       66.01       49.70      3.46 o 
  -2  -4   1      183.89      162.66     10.57 o 
  -1  -4   1     6420.73     5379.60    644.33 o 
   0  -4   1      233.81      220.45      7.75 o 
   1  -4   1      234.73      159.52     23.47 o 
   2  -4   1     2039.05     1982.64      6.79 o 
   3  -4   1     1073.58     1079.14     88.69 o 
   4  -4   1       42.60       76.94     18.84 o 
   5  -4   1       13.81        9.71      3.90 o 
   6  -4   1        3.87        1.53      2.41 o 
   7  -4   1      148.15      104.30      6.85 o 
   8  -4   1       88.33      103.34      6.69 o 
   9  -4   1       14.22        8.91      7.98 o 
 -10  -3   1        2.52        0.00      2.68 o 
  -8  -3   1       17.18        9.67      5.18 o 
  -7  -3   1      561.41      520.45     18.52 o 
  -6  -3   1      196.16      193.15      4.93 o 
  -5  -3   1      781.76      858.74     10.08 o 
  -4  -3   1      139.34      111.42      4.19 o 
  -3  -3   1      996.92      861.12     76.09 o 
  -2  -3   1      278.29      254.52     11.44 o 
  -1  -3   1     4094.80     3702.09    786.58 o 
   0  -3   1     8657.20     8457.58   1040.63 o 
   2  -3   1      569.72      501.57     12.75 o 
   3  -3   1     1350.04     1108.46    155.53 o 
   4  -3   1      318.77      316.13      5.20 o 
   5  -3   1      246.14      271.15     19.45 o 
   6  -3   1     1123.86     1245.84     25.92 o 
   7  -3   1        4.83        6.63      2.74 o 
   8  -3   1        3.90        3.52      2.92 o 
   9  -3   1        6.51        1.11      3.15 o 
 -10  -2   1      397.50      303.15     12.75 o 
  -8  -2   1       17.48       21.61     10.72 o 
  -7  -2   1      711.43      730.36     28.54 o 
  -6  -2   1      356.00      381.82     42.17 o 
  -5  -2   1        1.77        4.46      2.19 o 
  -4  -2   1    10059.24    11596.44    506.50 o 
  -3  -2   1      395.49      388.44     50.38 o 
  -2  -2   1      534.64      523.54    134.83 o 
  -1  -2   1     7533.31     6725.89   1247.77 o 
   0  -2   1     7049.76     5994.63    993.81 o 
   1  -2   1       53.71       93.68     20.38 o 
   3  -2   1     1250.14     1315.31    280.99 o 
   4  -2   1      224.15      263.76     35.21 o 
   5  -2   1       26.92       33.91     17.09 o 
   6  -2   1      729.92      858.39     83.93 o 
   7  -2   1        3.16        7.34      3.15 o 
   8  -2   1       70.99       63.25     19.69 o 
   9  -2   1        6.87        1.05      2.62 o 
 -10  -1   1      309.16      250.73     12.75 o 
  -9  -1   1      303.25      258.13     12.58 o 
  -8  -1   1        1.16        4.25      5.94 o 
  -7  -1   1       48.42       92.48     25.48 o 
  -6  -1   1      289.10      298.64      7.22 o 
  -5  -1   1      176.06      196.68     22.22 o 
  -4  -1   1        4.98       10.26      2.48 o 
  -3  -1   1     2058.26     2919.93    397.18 o 
  -2  -1   1      114.85      129.98      9.93 o 
  -1  -1   1      550.37      649.29     63.51 o 
   1  -1   1     4169.41     4353.23     70.56 o 
   2  -1   1    24276.97    27954.09   2761.65 o 
   3  -1   1     1079.10     1010.51     78.77 o 
   4  -1   1      918.65     1091.45    323.45 o 
   5  -1   1        6.82       21.11      5.07 o 
   6  -1   1      437.81      448.57     32.96 o 
   7  -1   1      648.93      776.31    125.57 o 
  -9   0   1      171.54      121.32     12.29 o 
  -8   0   1       82.37       84.62     31.28 o 
  -7   0   1      189.40      214.12     52.59 o 
  -6   0   1     1250.38     1516.06     63.83 o 
  -5   0   1      952.30     1122.55      7.08 o 
  -3   0   1     1573.12     1731.21    106.47 o 
  -2   0   1      197.69      190.61      9.84 o 
  -1   0   1     2182.33     2661.60    163.43 o 
   2   0   1     1017.17     1446.70    180.83 o 
   3   0   1     1414.97     1641.01    322.43 o 
   4   0   1     1399.32     1429.79    329.12 o 
   5   0   1      164.15      171.97     26.82 o 
   6   0   1      224.12      288.69     25.16 o 
   7   0   1      752.91      911.14    107.16 o 
   8   0   1       30.50       42.87     10.19 o 
   9   0   1       29.76       72.22     10.66 o 
  -9   1   1      207.78      167.21     11.76 o 
  -8   1   1      144.64      178.45      6.70 o 
  -7   1   1       47.96       56.96      4.95 o 
  -6   1   1     1143.91     1269.01     71.02 o 
  -5   1   1      292.63      335.11     65.43 o 
  -4   1   1      252.53      269.04     46.51 o 
  -3   1   1      850.92      937.72     11.33 o 
  -2   1   1      740.91      869.67     59.26 o 
  -1   1   1      512.38      576.40     33.78 o 
   1   1   1      495.33      520.89     20.36 o 
   2   1   1    13738.23    15345.52    744.88 o 
   3   1   1      195.65      224.74     11.88 o 
   4   1   1     1087.31     1250.78    154.98 o 
   5   1   1      343.79      443.40     44.55 o 
   6   1   1     1586.56     2079.67     75.02 o 
   7   1   1      394.09      505.74    102.74 o 
   8   1   1      224.94      248.70     18.14 o 
   9   1   1       53.11       32.79     11.47 o 
  -9   2   1      126.03      121.67     13.63 o 
  -8   2   1       66.21       77.16      6.35 o 
  -7   2   1       16.34       15.68      4.34 o 
  -6   2   1      321.93      313.49     28.54 o 
  -5   2   1     1186.85     1175.48     50.64 o 
  -4   2   1     1106.39     1131.32    109.44 o 
  -3   2   1      142.91      139.99      4.80 o 
  -2   2   1     5082.69     4996.37     33.08 o 
  -1   2   1     2259.63     1998.35     30.40 o 
   0   2   1      288.19      246.89      4.08 o 
   1   2   1     2466.98     2278.53    316.28 o 
   2   2   1    10904.09    10247.92    708.28 o 
   3   2   1        5.39        7.61      2.43 o 
   4   2   1       13.81       28.39      6.41 o 
   5   2   1     1562.42     1578.93    199.45 o 
   6   2   1       32.33       25.67      2.76 o 
   7   2   1        4.04        5.17      2.52 o 
   8   2   1      504.14      671.54     87.68 o 
   9   2   1       27.67       17.36      7.80 o 
  -9   3   1        4.62        6.50      3.81 o 
  -8   3   1      133.78      126.87     18.43 o 
  -7   3   1      197.75      224.83      7.37 o 
  -6   3   1       16.73       20.71      4.58 o 
  -5   3   1     1464.56     1708.15     90.36 o 
  -4   3   1       60.25      109.70      5.30 o 
  -3   3   1       81.28      128.87      4.46 o 
  -2   3   1     1104.69      964.39     35.88 o 
  -1   3   1     2189.73     2228.34     93.62 o 
   0   3   1     2364.69     2096.85    263.49 o 
   1   3   1     1365.26     1356.86      7.80 o 
   2   3   1      698.00      584.91     37.65 o 
   3   3   1     2068.39     2178.17    169.06 o 
   4   3   1      447.94      416.99     28.80 o 
   5   3   1     1121.21     1020.65     19.95 o 
   6   3   1      385.70      305.70     33.37 o 
   7   3   1        7.70        4.75      1.90 o 
   8   3   1      577.93      657.68     54.28 o 
   9   3   1       47.45      111.71     12.58 o 
  10   3   1       25.82       39.90      8.85 o 
  -8   4   1        1.50       10.45      5.05 o 
  -7   4   1      108.33      136.82      6.90 o 
  -6   4   1      359.06      388.30     11.91 o 
  -5   4   1      195.28      206.74      6.07 o 
  -4   4   1     1071.17     1104.07     53.87 o 
  -3   4   1      877.55      916.05     21.46 o 
  -2   4   1       51.83       56.83      3.51 o 
  -1   4   1     3248.22     3696.75    682.04 o 
   0   4   1     1584.98     1583.56    295.34 o 
   1   4   1      321.09      461.63     28.14 o 
   2   4   1     3740.73     3610.58    292.64 o 
   3   4   1     2389.62     2392.21     94.32 o 
   4   4   1        9.83        3.92      1.92 o 
   5   4   1     2664.22     2261.10    198.34 o 
   6   4   1     1363.23     1277.21    276.36 o 
   7   4   1       27.52       30.54     11.07 o 
   8   4   1       48.40       50.06      7.98 o 
   9   4   1      311.64      321.65     45.66 o 
  10   4   1        0.68       18.05      7.92 o 
  -8   5   1       18.17       22.58     10.89 o 
  -7   5   1       53.59       65.47      6.26 o 
  -6   5   1      201.77      268.62      7.64 o 
  -5   5   1       48.20       46.52     10.72 o 
  -4   5   1      985.25      942.21     43.94 o 
  -3   5   1      511.99      454.62     14.82 o 
  -1   5   1      302.87      269.39     90.83 o 
   0   5   1     1631.47     1528.27    356.12 o 
   1   5   1     2182.05     2275.31    172.88 o 
   2   5   1      245.55      200.16      3.59 o 
   3   5   1     1203.25     1033.57     68.84 o 
   4   5   1       58.04       55.83      3.09 o 
   5   5   1      319.39      271.83      3.85 o 
   6   5   1      746.94      643.93     77.49 o 
   7   5   1     2020.54     2391.81    170.50 o 
   8   5   1       68.18       93.71      7.89 o 
   9   5   1      288.62      326.48     14.27 o 
  -7   6   1       63.40       60.49      6.56 o 
  -6   6   1      185.87      177.94     14.68 o 
  -5   6   1        0.46        1.81      1.77 o 
  -4   6   1      373.88      385.13     47.26 o 
  -3   6   1      812.91      740.86     35.99 o 
  -2   6   1      574.99      580.35     26.00 o 
  -1   6   1       10.79       14.08      4.28 o 
   0   6   1     1224.31     1188.28    110.24 o 
   1   6   1     1147.83     1113.36    120.07 o 
   2   6   1      330.64      291.81     10.63 o 
   3   6   1      826.56      741.77     58.21 o 
   4   6   1      153.34      117.08      6.24 o 
   5   6   1       13.18        5.64      2.25 o 
   6   6   1      565.73      625.64     62.61 o 
   7   6   1      511.21      568.86     18.08 o 
   8   6   1        0.62        2.44      3.18 o 
   9   6   1       33.49       35.59     10.40 o 
  -7   7   1      129.73      122.46      8.84 o 
  -6   7   1      145.99      144.02     20.79 o 
  -5   7   1      304.01      311.25     35.00 o 
  -4   7   1       19.14       25.20      5.99 o 
  -3   7   1      885.62      906.69    120.24 o 
  -2   7   1      263.35      281.27     17.59 o 
  -1   7   1      138.61      124.80     13.28 o 
   0   7   1      667.50      655.11     31.36 o 
   1   7   1     1515.84     1444.09     78.16 o 
   2   7   1       29.96       35.52      5.24 o 
   3   7   1      364.93      255.78      7.34 o 
   4   7   1      291.18      248.60     13.60 o 
   5   7   1      423.98      453.54      8.50 o 
   6   7   1        2.43        3.99      2.89 o 
   7   7   1      101.86      106.57      9.14 o 
   8   7   1       43.89       40.07      5.97 o 
   9   7   1        9.83       11.94      4.48 o 
  -6   8   1        4.60        5.73      5.42 o 
  -5   8   1      484.54      473.72     38.38 o 
  -4   8   1       24.72       31.50      5.97 o 
  -3   8   1      411.87      440.67     43.77 o 
  -2   8   1      556.93      608.44     17.27 o 
  -1   8   1        5.47        0.82      1.74 o 
   0   8   1      166.14      125.52      5.50 o 
   1   8   1     1188.91     1000.04      7.81 o 
   2   8   1      489.15      427.65     44.00 o 
   3   8   1      112.38       75.67      8.30 o 
   4   8   1      556.27      489.37     36.69 o 
   5   8   1        3.87        2.78      2.35 o 
   6   8   1        6.45        7.19      3.76 o 
   7   8   1      452.02      479.60     36.90 o 
   8   8   1      260.78      270.14     55.45 o 
  -5   9   1      278.03      269.07     20.76 o 
  -4   9   1       19.25        7.42      8.10 o 
  -3   9   1        0.78        3.24      3.90 o 
  -2   9   1      202.22      238.80      8.21 o 
   0   9   1       25.91       22.42     22.16 o 
   1   9   1      651.61      677.79    141.44 o 
   2   9   1      507.56      518.74     75.98 o 
   3   9   1        0.26        4.37      3.75 o 
   4   9   1      749.64      696.65     35.44 o 
   5   9   1      111.38      122.78     22.48 o 
   6   9   1       47.63       60.35      8.45 o 
   7   9   1      121.69      120.52      8.29 o 
  -3  10   1        8.22        7.38      4.75 o 
  -2  10   1       19.22       27.40     13.63 o 
  -1  10   1      199.54      255.87     69.05 o 
   0  10   1       82.43       75.19     17.09 o 
   1  10   1      101.17      110.01     14.82 o 
   2  10   1      154.70      189.44     31.86 o 
   3  10   1       74.23       76.94      6.79 o 
   4  10   1       91.20      101.83     12.81 o 
   5  10   1      446.26      513.40     14.15 o 
   6  10   1       20.98       19.66      6.09 o 
  -2  11   1       30.20       67.68     12.73 o 
  -1  11   1      139.75      198.05     35.85 o 
   0  11   1      232.82      232.42     14.53 o 
   1  11   1       11.09        9.64      4.84 o 
   2  11   1      175.28      226.05     26.33 o 
   3  11   1       79.31       96.81      6.85 o 
   4  11   1        4.79        7.38      4.68 o 
   5  11   1      202.23      297.50     14.91 o 
  -4 -11   2      144.87      161.87      8.28 o 
  -3 -11   2      132.97      164.09      8.43 o 
  -2 -11   2        3.83        5.70      4.34 o 
  -1 -11   2       79.94       88.15     12.93 o 
   0 -11   2      248.72      275.78     26.24 o 
   1 -11   2       29.26       27.00      9.17 o 
  -6 -10   2       93.84       88.90     19.02 o 
  -5 -10   2       40.37       35.18      6.36 o 
  -4 -10   2       26.64       29.37      6.84 o 
  -3 -10   2      599.79      690.27     65.46 o 
  -2 -10   2       58.75       66.48      7.60 o 
  -1 -10   2       19.53       17.71     10.48 o 
   0 -10   2       52.48       58.39      8.28 o 
   1 -10   2      121.04      105.49     16.07 o 
   2 -10   2        0.07        4.47      3.90 o 
   3 -10   2      103.18      132.32     22.22 o 
  -7  -9   2       32.86       21.03      9.20 o 
  -6  -9   2      191.10      190.77     20.27 o 
  -5  -9   2      387.68      372.71     48.78 o 
  -4  -9   2        0.08        1.37      2.46 o 
  -3  -9   2      202.04      205.54     21.37 o 
  -2  -9   2      218.03      258.60     36.63 o 
  -1  -9   2        2.98        2.09      2.38 o 
   0  -9   2      128.34      137.01      8.60 o 
   1  -9   2      120.87      144.54     11.79 o 
   2  -9   2       13.73        9.78      6.10 o 
   3  -9   2       46.28       72.16     29.35 o 
   4  -9   2       65.31      101.77     31.65 o 
  -8  -8   2      118.52      108.15      7.91 o 
  -7  -8   2       42.50       47.75      6.48 o 
  -6  -8   2      434.37      465.76     26.18 o 
  -5  -8   2      370.66      395.91     15.00 o 
  -4  -8   2      123.48      113.18     22.07 o 
  -3  -8   2      844.14      849.04     23.59 o 
  -2  -8   2     1235.18     1157.98     10.80 o 
  -1  -8   2       21.56       30.64     16.60 o 
   0  -8   2       25.69       17.20      7.69 o 
   1  -8   2      228.12      296.86     44.23 o 
   2  -8   2       82.49      113.74     25.34 o 
   3  -8   2        1.87        7.34      9.20 o 
   4  -8   2      120.76      141.91     31.68 o 
   5  -8   2       14.08       11.53      9.26 o 
   6  -8   2        4.56        4.14      4.18 o 
  -8  -7   2      116.87      122.83     11.01 o 
  -7  -7   2      389.87      318.08     15.55 o 
  -6  -7   2      213.43      208.22     18.67 o 
  -5  -7   2     1450.90     1370.74    105.48 o 
  -4  -7   2      690.31      614.78     21.03 o 
  -3  -7   2     2179.50     2058.66     27.29 o 
  -2  -7   2      800.81      765.67     35.35 o 
  -1  -7   2     1441.79     1300.86    251.02 o 
   0  -7   2       96.91       88.41     14.59 o 
   1  -7   2      498.34      560.34     43.07 o 
   2  -7   2      436.33      514.95    118.70 o 
   3  -7   2      396.14      422.93     61.10 o 
   4  -7   2       71.20       55.29      6.19 o 
   5  -7   2       44.06       54.80      6.56 o 
   6  -7   2        1.49        8.71      5.39 o 
   7  -7   2        1.18        4.09      4.71 o 
  -8  -6   2      100.72       95.52      8.56 o 
  -7  -6   2      285.86      264.13     21.75 o 
  -6  -6   2        3.19        6.51     10.13 o 
  -5  -6   2      511.56      462.23     13.25 o 
  -4  -6   2       56.67       47.59     11.68 o 
  -3  -6   2       18.53       30.48      4.86 o 
  -2  -6   2     1462.92     1447.35    306.88 o 
  -1  -6   2     2437.82     2377.59    322.89 o 
   0  -6   2      318.45      313.43     60.98 o 
   1  -6   2      872.22      990.51    137.13 o 
   2  -6   2      775.81      753.76     39.05 o 
   3  -6   2        3.00        1.53      1.78 o 
   4  -6   2       13.10        6.70      3.85 o 
   5  -6   2      209.53      207.00     12.90 o 
   6  -6   2       96.85      128.03     12.26 o 
   7  -6   2        0.01        8.85      5.10 o 
  -9  -5   2        5.82        1.57      4.14 o 
  -8  -5   2      215.18      200.18      8.39 o 
  -7  -5   2      103.87       80.94      5.00 o 
  -6  -5   2        1.79        2.89      2.52 o 
  -5  -5   2       45.91       57.81      4.95 o 
  -4  -5   2     1720.91     1511.70     54.02 o 
  -3  -5   2      359.99      365.27     37.07 o 
  -1  -5   2     1790.29     1655.58    115.49 o 
   0  -5   2     1211.32     1131.14     47.29 o 
   1  -5   2        2.66        0.93      1.08 o 
   2  -5   2      262.80      254.21      7.98 o 
   3  -5   2      416.74      414.85     37.89 o 
   4  -5   2        0.18        0.79      1.38 o 
   5  -5   2      276.01      357.60     86.84 o 
   6  -5   2      175.51      204.43     29.73 o 
   7  -5   2       72.96       56.22      6.31 o 
   8  -5   2       62.16       44.57      5.33 o 
  -9  -4   2      419.15      340.19     14.50 o 
  -8  -4   2      104.56       74.75     16.74 o 
  -7  -4   2      356.39      319.64     39.17 o 
  -6  -4   2      735.06      627.90     68.23 o 
  -5  -4   2      225.16      246.68     21.11 o 
  -4  -4   2     1771.70     2031.52     72.86 o 
  -3  -4   2      261.59      207.92      9.29 o 
  -2  -4   2      344.94      356.67      8.74 o 
   0  -4   2      169.34      156.02     21.75 o 
   1  -4   2       71.39       38.09     15.90 o 
   2  -4   2      693.75      488.39     61.12 o 
   3  -4   2      650.18      612.58     20.94 o 
   4  -4   2      169.33      156.79      7.92 o 
   5  -4   2       96.30       86.63     35.35 o 
   6  -4   2      415.95      441.85     62.64 o 
   7  -4   2      144.12      119.44      7.19 o 
   8  -4   2       45.45       39.31      7.92 o 
   9  -4   2       28.94       15.78      7.28 o 
  -9  -3   2       16.36        4.43      4.37 o 
  -8  -3   2       14.74        3.61      4.75 o 
  -7  -3   2      528.79      531.62      6.96 o 
  -6  -3   2      900.06      934.74     32.03 o 
  -5  -3   2       23.03       18.44      4.51 o 
  -4  -3   2      342.84      345.46      8.47 o 
  -3  -3   2      735.62      693.83     18.43 o 
  -1  -3   2       31.92       32.56      2.76 o 
   0  -3   2     1282.37     1233.87     17.27 o 
   1  -3   2     1207.86     1181.86    143.45 o 
   2  -3   2     1754.36     1817.58    205.56 o 
   3  -3   2     1546.19     1434.12     32.82 o 
   4  -3   2      885.15      922.14    148.40 o 
   5  -3   2      136.63      121.37     15.38 o 
   6  -3   2      341.80      372.99     59.58 o 
   7  -3   2      218.44      229.56     40.30 o 
   8  -3   2       26.69       36.52     10.89 o 
   9  -3   2        2.31        0.82      3.03 o 
  -9  -2   2      246.47      217.59     14.97 o 
  -8  -2   2       10.99        6.68      3.70 o 
  -7  -2   2      451.63      427.87     44.24 o 
  -6  -2   2     1081.28     1094.54     74.61 o 
  -5  -2   2      681.13      771.30    100.55 o 
  -4  -2   2      640.85      834.80     53.67 o 
  -3  -2   2     5705.47     6534.73    474.52 o 
  -2  -2   2      843.52      772.87      7.05 o 
  -1  -2   2        0.54        3.04      2.45 o 
   0  -2   2     1397.27     1231.76    174.61 o 
   1  -2   2     4682.86     4616.72    421.52 o 
   2  -2   2       50.38       54.90      6.70 o 
   3  -2   2       10.93       12.82      2.56 o 
   4  -2   2      101.69       91.44     16.60 o 
   5  -2   2       64.61       80.72      4.49 o 
   6  -2   2        2.96       13.20      5.47 o 
   7  -2   2      292.56      306.60     25.68 o 
   8  -2   2       30.45       19.92      9.38 o 
   9  -2   2       52.77       72.69     10.77 o 
  -9  -1   2        9.89        2.74      5.36 o 
  -8  -1   2      172.36      190.52     24.96 o 
  -7  -1   2       28.30       42.46      6.70 o 
  -6  -1   2      575.21      698.03     29.21 o 
  -5  -1   2     1005.64     1174.66    200.58 o 
  -4  -1   2      437.13      706.41    162.20 o 
  -3  -1   2     1284.27     1570.57    225.51 o 
  -2  -1   2     2836.27     3949.74    914.92 o 
  -1  -1   2     3992.62     3574.44    153.06 o 
   0  -1   2       11.56       24.88      8.01 o 
   1  -1   2     6258.59     7177.36     82.62 o 
   2  -1   2    49813.44    57680.67    587.72 o 
   3  -1   2     1100.54     1266.70     49.65 o 
   4  -1   2     1474.45     1605.24     24.20 o 
   5  -1   2     1009.27     1083.50      6.87 o 
   6  -1   2        0.09       17.93      6.87 o 
   7  -1   2      375.37      450.96    139.69 o 
   8  -1   2       75.19      121.33     36.31 o 
   9  -1   2       64.64      126.44     13.92 o 
  -8   0   2      923.22     1002.80     16.13 o 
  -7   0   2      138.69      152.56     15.78 o 
  -6   0   2      141.00      166.03     25.39 o 
  -5   0   2     1394.81     1630.29     73.82 o 
  -4   0   2       11.73       24.29      5.80 o 
  -3   0   2       61.36       66.59      3.38 o 
  -1   0   2      674.63      906.86     77.81 o 
   0   0   2      438.24      588.82     12.99 o 
   1   0   2     5666.28     6833.69    590.16 o 
   2   0   2     1666.06     1858.22     74.90 o 
   3   0   2      409.99      409.57     66.95 o 
   4   0   2     2305.52     2209.03    364.53 o 
   5   0   2     1274.40     1356.16    155.85 o 
   6   0   2       58.06       50.82     11.04 o 
   7   0   2       39.80       50.10      6.35 o 
   8   0   2     1574.00     1706.46    289.87 o 
   9   0   2       10.30       12.75     10.08 o 
  -9   1   2      310.37      298.41     16.13 o 
  -8   1   2       76.62       60.74     10.83 o 
  -7   1   2      236.59      288.24      7.63 o 
  -6   1   2       12.27        8.83      3.00 o 
  -5   1   2      768.97      919.81      7.52 o 
  -4   1   2      452.66      507.47      7.57 o 
  -3   1   2        0.55        1.09      0.75 o 
  -2   1   2     2926.39     3217.97    261.33 o 
  -1   1   2     2356.13     2426.80    175.77 o 
   0   1   2       53.44       36.66      2.21 o 
   2   1   2     1851.83     1714.33    194.96 o 
   3   1   2      203.19      294.58     42.78 o 
   4   1   2     2061.38     2364.65    141.56 o 
   5   1   2     1410.91     1681.89    255.88 o 
   6   1   2      499.91      580.38     32.18 o 
   7   1   2      203.35      188.62      7.46 o 
   8   1   2       37.64       46.74     16.19 o 
   9   1   2      240.80      266.12     48.63 o 
  10   1   2       15.40       31.97     11.94 o 
  -9   2   2      181.50      197.41     11.76 o 
  -8   2   2      259.40      291.40     18.55 o 
  -7   2   2      873.82      870.64     22.89 o 
  -6   2   2      186.87      195.29     15.00 o 
  -5   2   2      587.55      638.87     22.54 o 
  -4   2   2     3079.94     3361.21      9.98 o 
  -3   2   2       37.78       40.24      5.15 o 
  -2   2   2      604.56      589.14      6.49 o 
  -1   2   2      604.40      477.28     85.18 o 
   0   2   2     1702.92     1511.31     71.26 o 
   1   2   2     3391.20     2875.21    188.63 o 
   2   2   2     6347.36     6319.71    114.33 o 
   3   2   2      148.55      183.22     25.86 o 
   4   2   2      115.36       98.04     10.51 o 
   5   2   2     1778.62     1694.89     66.34 o 
   6   2   2      450.90      489.99     43.77 o 
   7   2   2       38.28       50.37     22.63 o 
   8   2   2       54.84       68.62      6.40 o 
   9   2   2       99.17      108.91      8.71 o 
  10   2   2        0.89        0.00      2.91 o 
  -8   3   2      202.25      166.14     31.22 o 
  -7   3   2      382.54      436.84     33.69 o 
  -6   3   2       33.51       49.66      4.68 o 
  -4   3   2     4966.90     5160.73     92.25 o 
  -3   3   2     1485.79     1292.05     33.55 o 
  -2   3   2      180.69      140.60      6.61 o 
  -1   3   2     3339.44     3258.67    549.16 o 
   0   3   2     2846.06     2775.17     32.70 o 
   1   3   2       35.12       33.22     13.19 o 
   2   3   2      912.42      771.48      4.95 o 
   3   3   2     3649.53     3966.43    247.35 o 
   4   3   2      423.41      431.11     15.67 o 
   5   3   2       33.67       20.18      2.80 o 
   6   3   2      722.75      790.77     69.39 o 
   7   3   2       41.55       33.27      5.14 o 
   8   3   2       69.34       86.92      8.24 o 
   9   3   2      137.47      197.72     38.21 o 
  10   3   2       33.27       42.51     18.00 o 
  -8   4   2      188.76      170.56     36.60 o 
  -7   4   2      131.77      151.37     24.29 o 
  -6   4   2      271.23      291.49     11.82 o 
  -5   4   2       33.56       58.32     12.64 o 
  -4   4   2      241.24      177.83      5.43 o 
  -3   4   2     1768.84     1679.82     14.39 o 
  -2   4   2       82.38       76.37      4.98 o 
  -1   4   2     1468.91     1395.11    313.11 o 
   0   4   2     1418.33     1223.94     69.05 o 
   1   4   2     1131.48     1021.84     85.90 o 
   2   4   2      107.45       79.90      3.75 o 
   3   4   2       43.36       15.98      3.44 o 
   4   4   2     1018.03     1144.95     33.69 o 
   5   4   2        2.72        8.00      1.64 o 
   6   4   2       78.72      104.63     30.69 o 
   7   4   2      107.22       87.61     15.43 o 
   8   4   2       26.33       29.55      6.61 o 
   9   4   2      340.19      379.42     31.30 o 
  10   4   2      131.50      146.98     30.55 o 
  -8   5   2        0.12        1.94      2.94 o 
  -7   5   2      186.08      161.84      8.17 o 
  -6   5   2      183.89      167.01     16.98 o 
  -5   5   2       86.26       59.78      5.22 o 
  -4   5   2      186.23      201.56     18.03 o 
  -3   5   2      452.03      450.12     49.88 o 
  -2   5   2       15.09       10.50      3.20 o 
  -1   5   2       94.73      105.38     36.05 o 
   0   5   2      977.10      938.39    200.90 o 
   1   5   2     4546.88     3531.06    135.21 o 
   2   5   2        0.56        1.32      0.98 o 
   3   5   2     1326.12      947.42     44.79 o 
   4   5   2      350.98      361.04     22.13 o 
   5   5   2      251.01      271.51     17.18 o 
   6   5   2       66.59       71.66      5.95 o 
   7   5   2       72.33       84.88     13.22 o 
   8   5   2      396.24      393.31     13.66 o 
   9   5   2       88.42       76.09      9.99 o 
  10   5   2       52.71       57.47      7.58 o 
  -7   6   2        0.55        2.63      2.91 o 
  -6   6   2      120.31      143.13     16.63 o 
  -5   6   2       14.81        5.75      2.78 o 
  -4   6   2       24.98       18.65      8.42 o 
  -3   6   2      376.15      409.63     33.05 o 
  -2   6   2      865.86      787.03    195.40 o 
  -1   6   2       24.08       20.15     15.93 o 
   0   6   2      626.52      577.94     22.25 o 
   1   6   2      855.81      696.20     33.29 o 
   2   6   2      254.54      268.19     25.01 o 
   3   6   2      789.09      878.76      5.94 o 
   4   6   2     1715.01     1551.41    182.78 o 
   5   6   2       92.44       86.87      5.18 o 
   6   6   2        9.95        6.85      2.64 o 
   7   6   2     2838.35     2702.90    306.73 o 
   8   6   2      151.49      161.72     34.83 o 
   9   6   2        7.32        1.59      2.32 o 
  -6   7   2       53.53       66.22      8.06 o 
  -5   7   2        6.13       13.26      5.05 o 
  -4   7   2      198.16      222.91     48.75 o 
  -3   7   2     1015.79      991.20     92.46 o 
  -2   7   2      494.16      442.33      9.52 o 
  -1   7   2      248.23      238.94     13.95 o 
   0   7   2      235.84      257.02     66.13 o 
   1   7   2      179.58      162.06     16.07 o 
   2   7   2     1295.10     1492.02      7.06 o 
   3   7   2      119.24      107.14      9.14 o 
   4   7   2     1198.92     1175.27     91.15 o 
   5   7   2      472.12      435.67     18.20 o 
   6   7   2       43.62       35.51      5.39 o 
   7   7   2       14.00        7.48      3.99 o 
   8   7   2      337.76      353.61     21.81 o 
   9   7   2       18.59       13.88      5.27 o 
  -5   8   2      232.44      237.89     39.46 o 
  -4   8   2       15.06        6.58      3.35 o 
  -3   8   2      827.09      805.46     34.57 o 
  -2   8   2       48.83       52.67     13.69 o 
  -1   8   2      963.49      893.62    130.05 o 
   0   8   2      161.94      161.00     26.56 o 
   1   8   2       78.31       86.04      4.36 o 
   2   8   2      841.18      810.57     22.71 o 
   3   8   2       70.78       75.39      8.37 o 
   4   8   2      588.97      506.92     14.33 o 
   5   8   2      731.64      700.46     48.05 o 
   6   8   2       13.15       16.36      4.31 o 
   7   8   2        1.99        3.27      3.09 o 
   8   8   2      261.42      254.34     39.05 o 
  -4   9   2      421.18      468.81     13.37 o 
  -3   9   2        8.84        3.89      3.37 o 
  -2   9   2      242.93      271.05     20.62 o 
  -1   9   2      333.61      361.84      9.61 o 
   0   9   2      101.43       99.10      8.97 o 
   1   9   2       62.72       49.33     17.24 o 
   2   9   2       72.40       81.79      9.38 o 
   3   9   2      693.38      690.87     13.22 o 
   4   9   2       57.93       42.92      5.22 o 
   5   9   2      377.54      443.92     12.93 o 
   6   9   2      109.37      115.25      8.54 o 
   7   9   2       78.49       99.89      9.93 o 
   8   9   2        4.14        5.36      6.76 o 
  -3  10   2       20.74       16.82      6.09 o 
  -2  10   2       85.87      113.07      7.57 o 
  -1  10   2      126.98      178.82     21.72 o 
   0  10   2      323.57      334.31     22.13 o 
   1  10   2      192.51      211.81     32.50 o 
   2  10   2      407.91      391.45     16.77 o 
   3  10   2      465.51      491.13     42.78 o 
   4  10   2        8.17        9.88      7.31 o 
   5  10   2      215.71      273.56     12.29 o 
   6  10   2      112.02      137.02     13.98 o 
   7  10   2        2.92        4.79      4.28 o 
  -1  11   2      255.22      286.05     47.70 o 
   0  11   2      153.26      195.79      7.80 o 
   1  11   2       21.28        9.86      3.95 o 
   2  11   2      182.94      194.17     26.35 o 
   3  11   2      197.97      204.19      9.20 o 
   4  11   2       19.67       47.53     12.11 o 
   5  11   2        6.16        3.49      5.47 o 
  -3 -11   3       56.82       87.60      9.18 o 
  -2 -11   3      184.81      221.49      8.81 o 
  -1 -11   3      123.71      166.74     26.12 o 
   0 -11   3       21.91       14.82     11.42 o 
   1 -11   3       57.37       71.66      9.45 o 
  -5 -10   3       20.06        6.58      4.98 o 
  -4 -10   3       80.99       91.14      8.57 o 
  -3 -10   3      242.40      265.24     30.52 o 
  -2 -10   3      131.99      158.77      8.69 o 
  -1 -10   3       13.18       11.02     11.97 o 
   0 -10   3       54.71       51.61      9.32 o 
   1 -10   3      194.45      221.46     23.01 o 
   2 -10   3       43.58       65.93      8.65 o 
   3 -10   3        1.62        6.28      5.77 o 
  -6  -9   3       50.51       45.53      7.10 o 
  -5  -9   3      567.35      520.10     24.81 o 
  -4  -9   3       10.48        3.05      3.27 o 
  -3  -9   3      193.54      196.53     21.75 o 
  -2  -9   3      365.75      408.01     94.53 o 
  -1  -9   3     1719.24     1928.71    241.88 o 
   0  -9   3      218.98      225.77     37.39 o 
   1  -9   3       84.52      112.14     12.09 o 
   2  -9   3       47.41       76.13     12.38 o 
   3  -9   3       13.05       27.19     14.68 o 
   4  -9   3        1.15        6.37      4.95 o 
   5  -9   3        8.54        9.43      9.00 o 
  -7  -8   3       53.40       50.06      6.48 o 
  -6  -8   3        0.55        4.22      3.31 o 
  -5  -8   3      496.19      461.66      7.97 o 
  -4  -8   3       76.16       72.10      7.95 o 
  -3  -8   3      274.84      307.79      8.27 o 
  -2  -8   3      286.23      277.09     34.95 o 
  -1  -8   3       12.44        5.01      6.20 o 
   0  -8   3       17.83       24.11      7.01 o 
   1  -8   3      123.49      136.13     16.42 o 
   2  -8   3      203.06      275.30     37.45 o 
   3  -8   3       37.11       59.76     14.01 o 
   4  -8   3       22.47       11.30     10.16 o 
   5  -8   3      290.44      282.58     23.47 o 
   6  -8   3       32.21       26.96      6.89 o 
  -8  -7   3      177.83      149.39     28.33 o 
  -7  -7   3      110.83       89.39      6.94 o 
  -6  -7   3      292.04      199.23     15.81 o 
  -5  -7   3      165.03      141.30     21.48 o 
  -4  -7   3      760.20      679.45      7.82 o 
  -3  -7   3     1554.48     1721.00     57.66 o 
  -2  -7   3       26.82       26.38      4.75 o 
  -1  -7   3       97.40       73.13      6.08 o 
   0  -7   3      331.18      289.70     15.23 o 
   1  -7   3      165.31      183.27     20.79 o 
   2  -7   3      627.54      554.85     48.86 o 
   3  -7   3       78.68       60.16     16.72 o 
   4  -7   3        8.86        8.37      4.59 o 
   5  -7   3       42.26       34.73     11.27 o 
   6  -7   3       35.18       33.31      6.79 o 
   7  -7   3        5.31        8.77      7.08 o 
  -8  -6   3       19.37       14.36      4.94 o 
  -7  -6   3      384.03      295.71     32.24 o 
  -5  -6   3        2.97        0.00      0.88 o 
  -4  -6   3      492.23      339.23     29.21 o 
  -3  -6   3      287.47      302.75      9.93 o 
  -2  -6   3       94.77       85.99      4.25 o 
  -1  -6   3      115.45       92.98     11.68 o 
   0  -6   3     1486.15     1662.59     82.24 o 
   1  -6   3        7.67       16.37      6.58 o 
   2  -6   3      135.45      109.53     21.99 o 
   3  -6   3     1454.04     1468.29    222.48 o 
   4  -6   3      143.00      127.20     17.17 o 
   5  -6   3       10.43        2.48      1.98 o 
   6  -6   3      293.86      387.96     91.15 o 
   7  -6   3       61.72       59.42     24.52 o 
  -9  -5   3       40.92       19.34      7.63 o 
  -8  -5   3        5.36        1.51      2.50 o 
  -7  -5   3     1291.41     1116.64     81.28 o 
  -6  -5   3      465.21      365.55     21.70 o 
  -5  -5   3       26.27       25.62      5.18 o 
  -4  -5   3      564.81      476.81     31.68 o 
  -3  -5   3      973.13      926.26     16.89 o 
  -2  -5   3       17.40       24.95      2.51 o 
  -1  -5   3      590.97      482.91      6.06 o 
   0  -5   3     1417.42     1261.91    147.38 o 
   1  -5   3     1365.27     1301.46     22.25 o 
   2  -5   3       78.63       74.48      9.58 o 
   3  -5   3      480.26      369.75     49.46 o 
   4  -5   3      348.53      322.08     54.75 o 
   5  -5   3        1.89        3.35      2.24 o 
   6  -5   3       78.68       75.62      8.91 o 
   7  -5   3        3.18        2.16      1.79 o 
   8  -5   3       42.46       42.83      6.57 o 
  -9  -4   3       77.38       42.75     10.37 o 
  -7  -4   3       78.70       90.84      6.01 o 
  -6  -4   3      552.58      522.06     41.26 o 
  -5  -4   3      279.14      210.18     26.91 o 
  -4  -4   3     1058.03     1032.31    145.98 o 
  -3  -4   3     1420.18     1304.77    187.68 o 
  -2  -4   3      154.05       86.55      4.46 o 
  -1  -4   3       14.93        9.93      2.09 o 
   0  -4   3     1710.27     1098.41     75.69 o 
   1  -4   3     1553.00     1172.18    230.61 o 
   2  -4   3      739.96      653.84    127.35 o 
   3  -4   3      923.08     1066.19    210.28 o 
   4  -4   3       39.14       34.45      3.55 o 
   5  -4   3       69.92       69.54     12.00 o 
   6  -4   3       29.02       23.11     13.13 o 
   7  -4   3      325.43      338.26     94.73 o 
   8  -4   3       48.51       30.93      5.76 o 
  -9  -3   3      260.42      196.97     12.29 o 
  -8  -3   3      767.73      660.84     35.47 o 
  -7  -3   3       56.99       32.82     18.11 o 
  -6  -3   3      975.34      867.51     93.65 o 
  -5  -3   3      736.78      598.74     73.01 o 
  -4  -3   3       75.38       72.55     20.30 o 
  -3  -3   3     1050.22      983.49      8.18 o 
  -2  -3   3    13396.75    12523.20    845.03 o 
  -1  -3   3      993.73     1118.41     84.26 o 
   0  -3   3      301.53      215.37     54.22 o 
   1  -3   3     5189.82     4618.05    402.19 o 
   2  -3   3       35.40       30.82      2.95 o 
   3  -3   3      477.59      399.03     13.80 o 
   4  -3   3      119.14      132.95     25.04 o 
   5  -3   3      437.29      370.53     81.31 o 
   6  -3   3       77.82      112.96     23.70 o 
   7  -3   3      132.25      142.35     34.80 o 
   8  -3   3       69.03       54.68     14.04 o 
   9  -3   3       41.26       63.89     13.40 o 
  -9  -2   3      195.62      169.13     11.65 o 
  -8  -2   3      366.27      349.02      7.92 o 
  -7  -2   3      273.34      269.07     24.93 o 
  -6  -2   3      551.63      614.54     34.19 o 
  -5  -2   3      460.45      463.19     48.95 o 
  -4  -2   3      277.43      285.51     66.92 o 
  -3  -2   3     2046.82     2201.12     27.49 o 
  -2  -2   3       28.16       37.48      3.26 o 
  -1  -2   3      350.10      347.88     47.03 o 
   0  -2   3      842.48      900.08     34.95 o 
   1  -2   3     1051.72     1043.88     14.76 o 
   2  -2   3      218.28      267.87      3.63 o 
   3  -2   3       41.07       68.02     16.37 o 
   4  -2   3    12831.60    12487.16    475.28 o 
   5  -2   3      137.63      112.41     26.73 o 
   6  -2   3       33.13       43.07      4.76 o 
   7  -2   3      165.07      195.55     46.19 o 
   8  -2   3      325.69      337.74     94.82 o 
   9  -2   3       59.04       65.23     14.74 o 
  -9  -1   3       93.08       57.80      8.97 o 
  -8  -1   3       25.53       32.79      6.92 o 
  -7  -1   3      143.75      161.31      8.74 o 
  -6  -1   3       75.81       80.74     19.83 o 
  -5  -1   3     2214.94     2295.23    347.38 o 
  -4  -1   3     2197.29     2565.47    424.23 o 
  -3  -1   3      146.43      244.51     40.94 o 
  -2  -1   3      773.38     1086.05    120.50 o 
  -1  -1   3     3008.42     4122.99    385.65 o 
   0  -1   3      518.25      540.46      5.01 o 
   1  -1   3      303.58      297.03     55.07 o 
   2  -1   3       17.81       29.36      6.23 o 
   3  -1   3        9.03        8.27      2.01 o 
   4  -1   3       46.35       86.53     13.72 o 
   5  -1   3      693.31      712.11     35.91 o 
   6  -1   3      149.87      122.75      4.63 o 
   7  -1   3       29.31       77.26     45.20 o 
   8  -1   3      266.85      375.05    117.97 o 
   9  -1   3       84.06       75.84     30.69 o 
  -9   0   3       13.53        7.93      3.92 o 
  -8   0   3      445.41      470.32      9.02 o 
  -7   0   3      158.70      179.89     10.19 o 
  -6   0   3       48.86       62.06      6.55 o 
  -5   0   3     1438.77     1778.13     76.12 o 
  -4   0   3     3206.14     4141.24    296.80 o 
  -3   0   3       13.09       47.47     17.85 o 
  -2   0   3      956.79     1517.50    103.09 o 
  -1   0   3     3350.52     3976.27     24.35 o 
   0   0   3      100.43      130.54      8.57 o 
   1   0   3      223.07      169.43     13.54 o 
   2   0   3     5212.26     5533.56     28.77 o 
   3   0   3      458.76      558.88     41.64 o 
   4   0   3      856.86      972.33    247.61 o 
   5   0   3      154.85      147.03      3.68 o 
   6   0   3      227.87      244.77     55.50 o 
   7   0   3        0.95        2.63      2.24 o 
   8   0   3       50.06       49.41      8.05 o 
   9   0   3       79.98      126.21     31.45 o 
  10   0   3       42.97       20.74     16.19 o 
  -9   1   3       24.05       38.11     14.94 o 
  -8   1   3     2348.58     2610.82     31.19 o 
  -7   1   3      370.55      408.45      8.16 o 
  -6   1   3      112.22      128.99      6.58 o 
  -5   1   3      526.90      593.01    100.06 o 
  -4   1   3     1750.03     2287.38     21.08 o 
  -3   1   3     2323.26     3133.17    285.06 o 
  -2   1   3      625.62      786.69    134.95 o 
  -1   1   3     1894.12     2558.09    268.52 o 
   0   1   3     3286.27     3824.17     95.34 o 
   1   1   3     1195.22     1487.09     90.10 o 
   2   1   3     2339.32     2448.99     84.13 o 
   3   1   3     1534.34     1781.19    177.67 o 
   4   1   3      412.28      495.00     49.91 o 
   5   1   3      311.01      400.97    109.52 o 
   6   1   3       70.30       86.24     28.77 o 
   7   1   3      144.78      119.79     11.30 o 
   8   1   3      243.04      283.07     36.26 o 
   9   1   3      126.55      141.69     20.06 o 
  10   1   3       68.59       68.28      8.75 o 
  -9   2   3       87.25       89.77      8.49 o 
  -8   2   3      345.18      393.55     59.23 o 
  -7   2   3      225.86      258.30      7.87 o 
  -6   2   3      187.44      265.25     37.97 o 
  -5   2   3        2.45        6.13      5.88 o 
  -4   2   3      319.08      288.15     13.10 o 
  -3   2   3     3488.28     3679.95    101.40 o 
  -2   2   3     4496.97     3792.40    744.11 o 
  -1   2   3     1462.64     1394.34     98.12 o 
   0   2   3     4179.59     3765.80    103.52 o 
   1   2   3      138.78      123.73     10.77 o 
   2   2   3      448.81      374.33      3.23 o 
   3   2   3     1747.59     1683.60    254.25 o 
   4   2   3       31.27       39.21     19.48 o 
   5   2   3       22.13       25.43      4.95 o 
   6   2   3      896.10      957.17    119.69 o 
   7   2   3      338.19      387.29     87.65 o 
   8   2   3        3.80       11.14     12.93 o 
   9   2   3      199.87      207.74      8.74 o 
  10   2   3      100.11       97.76      9.80 o 
  -8   3   3       14.66       22.37      5.83 o 
  -7   3   3      187.05      217.79     75.45 o 
  -6   3   3       13.15        7.77      5.94 o 
  -5   3   3      123.31      127.17      9.53 o 
  -3   3   3       25.61       50.09      5.13 o 
  -2   3   3     2009.11     2068.20    228.34 o 
  -1   3   3       29.89       33.77      6.47 o 
   0   3   3     2351.65     2302.83    150.47 o 
   1   3   3     1693.92     1645.57    211.91 o 
   2   3   3      118.86      118.82     19.02 o 
   3   3   3     1101.23     1028.31     87.36 o 
   4   3   3     2934.06     3279.40     70.30 o 
   5   3   3       40.03       66.07     16.51 o 
   6   3   3      604.74      624.99     49.24 o 
   7   3   3     1354.96     1627.52    114.62 o 
   8   3   3      155.50      135.47     36.98 o 
   9   3   3       39.75       73.78     25.98 o 
  10   3   3       23.46       22.09      6.51 o 
  -8   4   3       15.18        5.05      3.67 o 
  -7   4   3       18.07        2.96      5.21 o 
  -6   4   3      385.35      343.28     30.81 o 
  -5   4   3      157.89      106.93     10.28 o 
  -4   4   3       57.30       84.32      4.27 o 
  -3   4   3     1577.05     1469.34    164.74 o 
  -2   4   3     2032.49     1854.76     61.44 o 
  -1   4   3       19.38       12.31     13.28 o 
   0   4   3      417.38      411.55     20.36 o 
   1   4   3      786.28      578.99     13.10 o 
   2   4   3      587.78      691.15     19.77 o 
   3   4   3     7553.17     6256.67    608.44 o 
   4   4   3      629.16      601.55     52.13 o 
   5   4   3       93.02      118.88     30.11 o 
   6   4   3      135.64      128.99      9.32 o 
   7   4   3      441.41      478.59     61.88 o 
   8   4   3      198.47      172.98     27.02 o 
   9   4   3      278.78      284.61     69.19 o 
  10   4   3      265.51      290.10     43.71 o 
  -6   5   3      434.61      431.41     26.06 o 
  -5   5   3      678.69      741.66     61.12 o 
  -4   5   3        9.02        9.52      3.34 o 
  -3   5   3      305.70      290.01     35.03 o 
  -2   5   3     2058.67     1909.27     68.81 o 
  -1   5   3      278.30      265.35      4.88 o 
   0   5   3        4.29        5.58      2.31 o 
   1   5   3      847.32      763.79    115.81 o 
   2   5   3      486.01      364.35     46.42 o 
   3   5   3       57.93       65.62      3.09 o 
   4   5   3     1173.36     1172.82      9.78 o 
   5   5   3      400.94      448.15     33.69 o 
   6   5   3       75.35       85.19     18.46 o 
   7   5   3      104.60       96.68      6.25 o 
   8   5   3      264.31      264.48      7.81 o 
   9   5   3     1009.60     1147.76    259.20 o 
  10   5   3       49.40       65.38     15.46 o 
  -7   6   3      257.38      306.02     25.95 o 
  -6   6   3      226.17      249.36     26.21 o 
  -5   6   3      547.28      532.81      8.97 o 
  -4   6   3      507.16      521.38     67.04 o 
  -2   6   3     1160.04      969.26     45.95 o 
  -1   6   3      630.47      674.81     45.40 o 
   0   6   3      105.61       82.42      4.20 o 
   1   6   3     1887.08     1696.39    183.61 o 
   2   6   3      654.31      504.07     46.68 o 
   3   6   3      498.53      557.27     10.51 o 
   4   6   3     1202.04     1123.70      6.88 o 
   5   6   3      464.35      493.84      7.11 o 
   6   6   3        9.03        5.32      3.23 o 
   7   6   3       10.57       19.78     20.12 o 
   8   6   3       11.92       12.39      6.93 o 
   9   6   3      111.30       77.62      7.55 o 
  -6   7   3       14.32        8.12      4.52 o 
  -5   7   3      217.09      238.40      8.61 o 
  -4   7   3      252.46      220.61     22.08 o 
  -3   7   3        7.87        1.48      1.97 o 
  -2   7   3       98.96      105.65     15.06 o 
  -1   7   3     1615.58     1419.23     64.09 o 
   0   7   3      171.22      204.17     29.80 o 
   1   7   3      539.37      444.04     43.04 o 
   2   7   3      880.19      865.44     11.56 o 
   3   7   3      886.20      714.72    108.68 o 
   4   7   3       11.71       11.93      1.95 o 
   5   7   3      548.45      545.38     47.00 o 
   6   7   3      170.48      182.11      6.67 o 
   7   7   3      113.21      123.43     11.74 o 
   8   7   3       83.19       99.24     20.09 o 
   9   7   3      349.12      358.12     47.85 o 
  -5   8   3       33.26       53.49     14.82 o 
  -4   8   3      490.31      464.04      7.78 o 
  -3   8   3      835.08      685.88     24.43 o 
  -2   8   3      371.82      393.61     36.52 o 
  -1   8   3      458.42      442.45     13.98 o 
   0   8   3       53.27       70.06     10.40 o 
   1   8   3      130.55      111.84      5.61 o 
   2   8   3      453.55      403.74     36.78 o 
   3   8   3      575.68      534.18     10.92 o 
   4   8   3       78.57      106.48      8.09 o 
   5   8   3      361.88      395.08      8.23 o 
   6   8   3      869.16      855.15      8.44 o 
   7   8   3        1.57        3.20      2.49 o 
   8   8   3       23.41       30.26      6.99 o 
  -4   9   3        3.69        4.19      3.58 o 
  -3   9   3      488.58      511.74     45.11 o 
  -2   9   3       11.04        7.43      5.10 o 
  -1   9   3      422.09      473.78     95.57 o 
   0   9   3       25.95       27.52      5.96 o 
   1   9   3       69.67       55.37      5.96 o 
   2   9   3      547.44      522.00      7.54 o 
   3   9   3       83.91       47.04     16.42 o 
   4   9   3       78.06       80.18      8.42 o 
   5   9   3       86.92      104.15     11.36 o 
   6   9   3      219.56      236.46     27.11 o 
   7   9   3      114.95       93.93     23.65 o 
  -3  10   3      444.65      437.86      7.85 o 
  -2  10   3       11.12       12.22      6.29 o 
  -1  10   3        8.21        4.24      3.12 o 
   0  10   3      360.24      432.37     21.67 o 
   1  10   3       51.65       65.91      6.64 o 
   2  10   3       17.88        9.75      3.35 o 
   3  10   3      319.50      351.01     60.02 o 
   4  10   3      136.00      153.99     12.06 o 
   5  10   3       13.83       10.11      5.45 o 
   6  10   3      106.23      152.19     10.01 o 
  -1  11   3        0.65        3.68      3.54 o 
   0  11   3       83.94       89.42     12.09 o 
   1  11   3       61.29       81.92      7.01 o 
   2  11   3        5.68        4.86      5.97 o 
   3  11   3      144.56      150.02     12.03 o 
   4  11   3      106.73      133.96     11.88 o 
   5  11   3      115.56      145.75      8.65 o 
  -1 -11   4      103.76      127.86     20.24 o 
  -4 -10   4      149.17      179.07     16.89 o 
  -3 -10   4        0.93        7.85      5.33 o 
  -2 -10   4       21.74       34.72     13.40 o 
  -1 -10   4       59.20       52.75      7.49 o 
   0 -10   4       21.63       21.75      8.33 o 
   1 -10   4      419.50      547.92     83.64 o 
   2 -10   4       34.88       51.63     11.39 o 
   3 -10   4        2.74       10.76      6.88 o 
  -6  -9   4        0.69        7.59      7.34 o 
  -5  -9   4       45.51       35.28      8.01 o 
  -4  -9   4      465.80      476.69     40.59 o 
  -3  -9   4        1.13        2.91      3.44 o 
  -2  -9   4        2.40        4.48      5.27 o 
  -1  -9   4       37.52       28.41     13.48 o 
   0  -9   4      206.07      235.86     19.22 o 
   1  -9   4       35.20       39.31      8.74 o 
   2  -9   4       75.88      105.23     29.76 o 
   3  -9   4       50.94       70.58     18.99 o 
   4  -9   4       15.62       12.95      4.37 o 
  -7  -8   4       98.51      102.10      8.68 o 
  -6  -8   4       67.44       69.87      7.99 o 
  -5  -8   4        2.14        3.48      3.09 o 
  -4  -8   4      693.21      713.17     54.72 o 
  -3  -8   4      630.88      632.35     21.70 o 
  -2  -8   4        0.91        0.21      1.69 o 
  -1  -8   4     3231.55     3608.94    841.65 o 
   0  -8   4      209.17      226.59     23.85 o 
   1  -8   4      343.82      394.83    107.57 o 
   2  -8   4      520.35      616.61     75.36 o 
   3  -8   4      176.13      179.70     12.03 o 
   4  -8   4        2.41        1.64      2.94 o 
   5  -8   4       18.48       16.37      7.42 o 
  -7  -7   4      317.73      272.98      7.43 o 
  -6  -7   4      329.93      317.13     31.28 o 
  -5  -7   4       29.23       17.29      5.32 o 
  -4  -7   4      258.04      254.50      7.50 o 
  -3  -7   4      656.04      688.56     75.16 o 
  -2  -7   4      146.86      145.02     14.53 o 
  -1  -7   4       62.71       47.28      6.29 o 
   0  -7   4     1136.07     1056.54     63.40 o 
   1  -7   4      335.15      432.69    145.23 o 
   2  -7   4      138.53      140.08     10.10 o 
   3  -7   4      259.84      283.31     37.60 o 
   4  -7   4      139.64      128.66     26.35 o 
   5  -7   4      163.29      220.67     60.57 o 
   6  -7   4       17.49       14.96      5.68 o 
  -8  -6   4       33.95       23.54      6.96 o 
  -7  -6   4      125.08      115.62      6.75 o 
  -6  -6   4      531.21      469.90     26.00 o 
  -5  -6   4       30.55       14.51      3.63 o 
  -4  -6   4      408.40      337.06     12.26 o 
  -3  -6   4      478.27      409.16      4.82 o 
  -2  -6   4      509.17      501.39     67.30 o 
  -1  -6   4       41.41       36.05      7.11 o 
   0  -6   4      406.88      484.13    121.73 o 
   1  -6   4      158.20      137.03     10.80 o 
   2  -6   4        0.23        3.81      2.86 o 
   3  -6   4      234.28      236.19      8.75 o 
   4  -6   4      103.04      122.43     15.99 o 
   5  -6   4        2.35        3.49      3.45 o 
   6  -6   4       83.19      129.76     67.62 o 
   7  -6   4       94.57      129.55     48.63 o 
  -8  -5   4      174.38      125.05      6.53 o 
  -7  -5   4       39.60       17.33      5.19 o 
  -6  -5   4      425.39      436.58      8.82 o 
  -5  -5   4      657.79      612.25      7.58 o 
  -4  -5   4        2.07        2.95      1.81 o 
  -3  -5   4     1859.93     1799.62    127.67 o 
  -2  -5   4      465.18      413.97      6.90 o 
  -1  -5   4       51.58       30.95     20.78 o 
   0  -5   4      299.05      349.13     75.69 o 
   1  -5   4       66.43       39.78      2.08 o 
   2  -5   4        1.16        5.69      3.22 o 
   3  -5   4      333.46      236.79     74.37 o 
   4  -5   4      454.88      439.93     93.59 o 
   5  -5   4       11.87       28.70      6.23 o 
   6  -5   4        9.26        6.35      6.46 o 
   7  -5   4       91.27       85.62      7.48 o 
   8  -5   4       77.81       47.31      6.05 o 
  -8  -4   4      283.73      253.61     10.19 o 
  -7  -4   4       77.34       47.75     14.97 o 
  -6  -4   4      530.25      474.12     22.02 o 
  -5  -4   4     2018.70     1914.36    308.19 o 
  -4  -4   4        1.14        1.04      1.15 o 
  -3  -4   4      477.56      412.06      8.10 o 
  -2  -4   4      655.86      524.93      8.53 o 
  -1  -4   4      238.38      274.29      7.72 o 
   0  -4   4     1633.52     1770.76     75.22 o 
   1  -4   4      272.94      251.03     27.43 o 
   2  -4   4      899.35      726.72    105.07 o 
   3  -4   4      246.81      206.84     13.57 o 
   4  -4   4      523.84      481.88    103.87 o 
   5  -4   4      362.28      331.27     10.63 o 
   6  -4   4      121.54       79.61     16.86 o 
   7  -4   4       51.32       57.73      5.37 o 
   8  -4   4       84.84       65.53     20.12 o 
  -9  -3   4      118.20       96.96     10.25 o 
  -8  -3   4       44.20       49.35      8.30 o 
  -7  -3   4      162.39      151.70     15.35 o 
  -6  -3   4      336.25      343.71     41.35 o 
  -5  -3   4     1980.58     2519.31    584.60 o 
  -4  -3   4      877.14      861.98     62.14 o 
  -3  -3   4       14.36       24.17     10.98 o 
  -2  -3   4     1036.65      764.90     67.24 o 
  -1  -3   4     1902.32     1799.45     42.57 o 
   0  -3   4      316.71      455.25     71.00 o 
   1  -3   4     1498.04     1578.75    252.27 o 
   2  -3   4      586.68      527.73     24.67 o 
   3  -3   4      194.68      199.65     38.12 o 
   4  -3   4       86.57       97.87     15.11 o 
   5  -3   4      142.85      151.88     50.50 o 
   6  -3   4      292.74      320.97     80.87 o 
   7  -3   4        0.59       10.00      3.82 o 
   8  -3   4       44.79       40.52      5.09 o 
   9  -3   4       25.20       34.54     12.46 o 
  -9  -2   4      105.98       84.26      7.92 o 
  -8  -2   4      669.08      684.61     86.61 o 
  -7  -2   4        5.29        7.39      6.73 o 
  -6  -2   4       35.43       31.38      6.40 o 
  -5  -2   4      447.99      601.09    139.20 o 
  -4  -2   4     2048.07     2528.29    353.03 o 
  -3  -2   4        1.10        1.44      0.99 o 
  -2  -2   4     4326.27     4349.75    289.05 o 
  -1  -2   4      880.56      774.93     52.80 o 
   0  -2   4     1791.38     2123.76    161.13 o 
   1  -2   4      283.69      268.43     17.65 o 
   2  -2   4      711.11      659.52     20.73 o 
   3  -2   4     1880.56     1928.41     40.45 o 
   4  -2   4     2966.04     2695.14    681.98 o 
   5  -2   4      743.17      697.07    114.26 o 
   6  -2   4      299.05      271.96     79.88 o 
   7  -2   4      102.30       81.79     11.42 o 
   8  -2   4      149.27      211.86     33.78 o 
   9  -2   4      106.97      113.27     28.86 o 
  -9  -1   4        3.68       11.62     11.01 o 
  -8  -1   4      314.37      344.81     15.75 o 
  -7  -1   4      319.10      441.76     29.18 o 
  -6  -1   4      480.44      558.86     37.01 o 
  -5  -1   4       33.05       33.14      4.84 o 
  -4  -1   4     1414.85     1817.43    254.60 o 
  -3  -1   4      444.05      538.68     66.80 o 
  -2  -1   4      793.36     1217.41     91.44 o 
  -1  -1   4     2004.16     2179.97     50.12 o 
   0  -1   4     2774.26     2983.07     20.27 o 
   1  -1   4      529.70      579.65     16.55 o 
   2  -1   4     2080.83     1925.11    104.54 o 
   3  -1   4     2461.37     2491.12    484.63 o 
   4  -1   4     3535.44     3476.83    106.26 o 
   5  -1   4       12.89       13.50      2.70 o 
   6  -1   4     1266.44     1387.55    384.42 o 
   7  -1   4       52.73       28.46      3.85 o 
   8  -1   4       40.71       87.25     48.20 o 
   9  -1   4       44.52       71.38     24.02 o 
  -9   0   4      164.45      175.65     25.74 o 
  -8   0   4        4.50        4.78      4.19 o 
  -7   0   4     1237.76     1573.42    204.57 o 
  -6   0   4      642.45      774.76    136.31 o 
  -5   0   4        3.64       37.09     29.82 o 
  -4   0   4      577.29      738.96    143.57 o 
  -3   0   4      804.91     1269.85    233.69 o 
  -2   0   4        4.53        6.44      2.78 o 
  -1   0   4     4956.25     6447.19     99.04 o 
   0   0   4     1254.64     1244.38     40.30 o 
   1   0   4      661.26      707.39     13.28 o 
   2   0   4     2604.68     2697.25     26.15 o 
   3   0   4      855.31      762.62     10.43 o 
   4   0   4      227.16      239.03      3.47 o 
   5   0   4      350.29      338.86     71.87 o 
   6   0   4     1185.60     1071.79    187.33 o 
   7   0   4       92.71       88.49     11.74 o 
   8   0   4       35.00       23.61      8.56 o 
   9   0   4      212.51      233.60     63.63 o 
  10   0   4        2.06        8.95      5.15 o 
  -8   1   4      208.10      197.38      8.34 o 
  -7   1   4       46.57       46.99      6.90 o 
  -6   1   4     1840.65     2276.60    201.55 o 
  -5   1   4      281.12      406.74     26.62 o 
  -4   1   4      159.98      156.03     54.60 o 
  -3   1   4     4091.42     5490.75    333.00 o 
  -2   1   4     2450.47     3232.36    423.04 o 
  -1   1   4     2614.16     3143.74     43.13 o 
   0   1   4      579.74      623.71     54.94 o 
   1   1   4      751.27      919.95     45.60 o 
   2   1   4      319.45      330.25     27.17 o 
   3   1   4     3613.42     3628.35     34.22 o 
   4   1   4     1727.99     1959.05     66.66 o 
   5   1   4      315.31      318.97     93.83 o 
   6   1   4      198.05      196.13      9.84 o 
   7   1   4      336.48      321.61     84.89 o 
   8   1   4        0.45        0.99      2.53 o 
  10   1   4       31.78       19.86      7.89 o 
  -8   2   4       30.08       40.42      7.42 o 
  -7   2   4      682.49      705.65     10.13 o 
  -6   2   4     1344.93     1363.85     18.75 o 
  -5   2   4      246.02      272.81     53.58 o 
  -4   2   4      100.84       93.13      5.98 o 
  -3   2   4     1363.75     1286.02     14.82 o 
  -2   2   4     5219.38     6051.21    298.87 o 
  -1   2   4      896.35      991.29      7.63 o 
   0   2   4     1682.20     1691.27     58.39 o 
   1   2   4     3310.29     3878.58    631.46 o 
   2   2   4       13.17        3.63      4.16 o 
   3   2   4      656.99      484.17    106.20 o 
   4   2   4     1373.25     1335.55     16.19 o 
   5   2   4      353.90      458.02      7.27 o 
   6   2   4      129.42      160.79     29.41 o 
   7   2   4      138.58      154.93     34.25 o 
   8   2   4       46.60       40.70     15.61 o 
   9   2   4       75.86       65.54      9.09 o 
  10   2   4       82.54       76.09     17.88 o 
  -8   3   4      131.99      123.01      8.68 o 
  -7   3   4       84.87       69.96     20.21 o 
  -6   3   4      897.29      841.84     12.61 o 
  -5   3   4      502.05      444.38     15.55 o 
  -4   3   4       30.05       14.38      2.68 o 
  -3   3   4     1072.45      905.43    127.03 o 
  -2   3   4      638.06      493.31    101.60 o 
  -1   3   4      565.18      578.62     10.22 o 
   0   3   4     2671.42     2706.74    160.11 o 
   1   3   4     1142.16     1116.28    231.45 o 
   2   3   4      859.03     1004.49      9.29 o 
   3   3   4        9.60        5.62      1.54 o 
   4   3   4     1600.38     1758.55    150.26 o 
   5   3   4      172.19      192.96     41.82 o 
   6   3   4        4.49       15.99      5.30 o 
   7   3   4      211.83      259.53     78.45 o 
   8   3   4       11.19        9.98      4.43 o 
   9   3   4        0.63        7.67      8.10 o 
  10   3   4       91.31       98.24      8.58 o 
  -7   4   4       49.67       24.88      6.72 o 
  -6   4   4      150.98      133.36     15.75 o 
  -5   4   4     1098.04     1121.75     31.71 o 
  -4   4   4        6.35        3.98      5.06 o 
  -3   4   4      440.28      318.07     18.58 o 
  -2   4   4     1832.01     1710.64     14.24 o 
  -1   4   4       12.67        6.35      1.71 o 
   0   4   4     2045.30     1597.37     12.96 o 
   1   4   4      766.36      697.92     20.56 o 
   2   4   4     1907.33     1982.71     91.29 o 
   3   4   4      255.17      330.56     31.30 o 
   4   4   4      485.98      477.58     13.77 o 
   5   4   4     1186.90     1228.85    185.24 o 
   6   4   4        0.83        3.94      2.58 o 
   7   4   4       17.22       23.81      5.99 o 
   8   4   4       92.02      103.23     30.46 o 
   9   4   4       40.39       19.16     16.22 o 
  10   4   4        6.26       14.53      7.51 o 
  -7   5   4      272.71      263.77      9.42 o 
  -6   5   4       21.84       10.03      6.72 o 
  -5   5   4      266.46      247.74     21.61 o 
  -4   5   4      198.47      205.87     23.65 o 
  -3   5   4      163.90      199.12     31.74 o 
  -2   5   4      999.78      865.97     74.00 o 
  -1   5   4     1210.07     1027.04    272.98 o 
   0   5   4      215.79      160.97     46.77 o 
   1   5   4     1586.17     1464.84    362.79 o 
   2   5   4      976.42      901.47     40.42 o 
   3   5   4       26.57       19.87      4.22 o 
   4   5   4       40.39       30.35     21.64 o 
   5   5   4     1805.18     1903.29    134.16 o 
   6   5   4      304.94      304.99     26.65 o 
   7   5   4       36.95       31.42      6.57 o 
   8   5   4      125.89      155.46      8.03 o 
   9   5   4      925.75     1038.34     78.60 o 
  -6   6   4        5.61       13.29      6.32 o 
  -5   6   4      105.46      131.04     12.90 o 
  -4   6   4      428.58      439.29     12.29 o 
  -2   6   4      178.66      146.03     22.31 o 
  -1   6   4     2544.08     2205.55    337.39 o 
   0   6   4      305.67      228.19     40.91 o 
   1   6   4      213.02      146.66     36.31 o 
   2   6   4      758.93      592.36     35.85 o 
   3   6   4      162.50      142.66      4.86 o 
   4   6   4       53.90       40.03      5.64 o 
   5   6   4      997.42     1134.83    101.72 o 
   6   6   4      470.28      497.41      7.84 o 
   7   6   4       19.25       16.30      4.92 o 
   8   6   4      188.80      214.40     35.53 o 
   9   6   4       14.45        4.74      3.30 o 
  -6   7   4       28.93       38.52      8.73 o 
  -5   7   4       50.95       62.72     17.65 o 
  -4   7   4      217.69      239.94      9.91 o 
  -3   7   4      631.10      699.50     11.07 o 
  -2   7   4      302.99      253.19     40.89 o 
  -1   7   4      642.29      590.84     19.92 o 
   0   7   4      223.14      204.37     11.04 o 
   1   7   4      128.64       95.76     16.34 o 
   2   7   4       14.14        8.34      3.19 o 
   3   7   4      456.86      446.63     14.12 o 
   4   7   4       73.12       55.00      4.73 o 
   5   7   4      122.61      108.07      8.39 o 
   6   7   4      669.98      732.38      8.25 o 
   7   7   4      117.30      144.79     36.75 o 
   8   7   4       86.72       91.00      9.61 o 
   9   7   4       84.95       89.81      7.99 o 
  -5   8   4        6.19        8.19      5.41 o 
  -4   8   4      250.69      256.68     40.42 o 
  -3   8   4      791.85      745.39     69.22 o 
  -2   8   4      792.07      804.75     29.27 o 
  -1   8   4      886.66      879.01    198.72 o 
   0   8   4      772.28      809.69    154.40 o 
   1   8   4       41.14       26.11      4.16 o 
   2   8   4      112.09      109.56      5.76 o 
   3   8   4      560.52      642.44     17.12 o 
   4   8   4        3.68       13.56      3.73 o 
   5   8   4      240.46      240.78     24.81 o 
   6   8   4      112.82      135.81     11.33 o 
   7   8   4      105.39      115.49     20.85 o 
   8   8   4        0.45        4.52      6.96 o 
  -4   9   4       22.49       23.56     15.61 o 
  -3   9   4       54.86       46.62      7.85 o 
  -2   9   4      111.70      105.19     14.39 o 
  -1   9   4      236.73      260.75     63.34 o 
   0   9   4      537.07      603.35     80.11 o 
   1   9   4      400.21      351.98      7.00 o 
   2   9   4        3.29       10.91      3.98 o 
   3   9   4      590.69      634.64     30.87 o 
   4   9   4      759.79      814.67     20.79 o 
   5   9   4       35.79       42.73      8.26 o 
   6   9   4      182.09      153.52     23.76 o 
   7   9   4      132.09      140.34     53.09 o 
  -2  10   4      136.00      143.19     17.59 o 
  -1  10   4        4.50        2.02      2.50 o 
   0  10   4      295.67      318.95     19.13 o 
   1  10   4      779.29      750.83     47.90 o 
   2  10   4       14.24       15.47      4.99 o 
   3  10   4       50.00       58.42      8.04 o 
   4  10   4      440.72      559.63      9.41 o 
   5  10   4       19.78       24.00      6.92 o 
   6  10   4       27.63       27.08      6.28 o 
   0  11   4       44.43       39.66      7.16 o 
   1  11   4      168.95      212.55      7.70 o 
   2  11   4       53.71       66.12      6.58 o 
   3  11   4        0.29        4.66      6.17 o 
   4  11   4       72.17       86.04      7.92 o 
  -3 -10   5      133.90      130.72      8.97 o 
  -2 -10   5      204.94      269.01     79.79 o 
  -1 -10   5      113.25      130.04     10.05 o 
   0 -10   5      203.66      239.39     11.39 o 
   1 -10   5      254.73      336.47     75.89 o 
   2 -10   5      194.16      254.83     52.94 o 
  -5  -9   5        6.54        6.18      4.80 o 
  -4  -9   5      166.49      175.98      8.79 o 
  -3  -9   5      152.21      151.77     20.53 o 
  -2  -9   5       10.51        7.35      4.53 o 
  -1  -9   5      445.82      556.35     57.48 o 
   0  -9   5      106.83      125.36     16.60 o 
   1  -9   5      301.61      376.14     63.40 o 
   2  -9   5        1.85        8.51      5.29 o 
   3  -9   5      184.85      247.77     67.50 o 
   4  -9   5        0.53        2.60      3.09 o 
  -6  -8   5      303.65      303.79     10.40 o 
  -5  -8   5        2.56        5.05      3.88 o 
  -4  -8   5       25.15       26.85      6.46 o 
  -3  -8   5      245.81      299.20     13.83 o 
  -2  -8   5      151.16      138.39     17.15 o 
  -1  -8   5       30.13       14.47      5.55 o 
   0  -8   5       12.68       19.52      6.94 o 
   1  -8   5       93.96      116.05     23.09 o 
   2  -8   5       21.61       32.28     17.76 o 
   3  -8   5      226.29      228.91     32.79 o 
   4  -8   5       58.36       60.72      9.37 o 
   5  -8   5       52.09       80.52     17.24 o 
  -7  -7   5       94.65       86.98     13.08 o 
  -6  -7   5      246.21      288.80     24.69 o 
  -5  -7   5      215.44      223.05     12.93 o 
  -4  -7   5      194.89      177.42      7.94 o 
  -3  -7   5      155.72      172.96     12.49 o 
  -2  -7   5       92.66       96.39     24.49 o 
  -1  -7   5        4.19        4.33      3.22 o 
   0  -7   5       94.71      100.76     35.03 o 
   1  -7   5      326.28      362.78     88.91 o 
   2  -7   5       32.46       31.97     15.08 o 
   3  -7   5        9.92       14.81      5.54 o 
   4  -7   5       84.55      108.91     24.08 o 
   5  -7   5      230.92      231.09     88.41 o 
   6  -7   5        7.32        7.28      5.50 o 
  -7  -6   5       48.44       47.08      9.00 o 
  -6  -6   5      286.78      267.75      8.47 o 
  -5  -6   5     1498.35     1266.97    102.77 o 
  -4  -6   5       52.18       38.21      8.50 o 
  -3  -6   5      435.04      490.54     86.72 o 
  -2  -6   5      776.55      701.73     57.43 o 
  -1  -6   5      160.17      171.25     18.75 o 
   0  -6   5      434.54      422.61    102.16 o 
   1  -6   5      553.08      553.77     61.04 o 
   2  -6   5      216.35      216.35     49.97 o 
   3  -6   5       48.33       39.41      7.51 o 
   4  -6   5      226.96      223.65     31.60 o 
   5  -6   5        6.76       14.91      8.21 o 
   6  -6   5       14.95       25.27     33.31 o 
   7  -6   5       39.92       75.92     27.34 o 
  -8  -5   5      212.89      155.31     10.16 o 
  -7  -5   5        0.92        5.76     10.80 o 
  -6  -5   5      327.64      273.13     17.41 o 
  -5  -5   5      340.71      422.98      7.08 o 
  -4  -5   5      314.94      259.53     10.05 o 
  -3  -5   5      419.05      372.43     25.31 o 
  -2  -5   5     1426.54     1343.56     49.71 o 
  -1  -5   5      474.58      506.96     79.59 o 
   0  -5   5       82.45       88.71     28.57 o 
   1  -5   5      305.81      263.47     36.52 o 
   2  -5   5      610.55      614.36     92.20 o 
   3  -5   5        3.13        3.06      5.62 o 
   4  -5   5       32.01       22.54      7.63 o 
   5  -5   5       92.03       87.59      5.12 o 
   6  -5   5       11.45       14.36      4.04 o 
   7  -5   5       13.82       20.40      4.54 o 
   8  -5   5       42.95       33.84      7.51 o 
  -8  -4   5      131.63      123.44      8.51 o 
  -7  -4   5      243.46      241.62     28.51 o 
  -6  -4   5      299.16      252.97      8.45 o 
  -5  -4   5      236.60      243.67     30.93 o 
  -4  -4   5      760.37      712.90     95.81 o 
  -3  -4   5        0.02        1.07      1.54 o 
  -2  -4   5     1106.42     1034.62     62.64 o 
  -1  -4   5     1433.95     1648.81      9.33 o 
   0  -4   5     2548.42     2536.04     50.38 o 
   1  -4   5     2084.33     2142.58    323.56 o 
   2  -4   5     1023.46      833.78     49.10 o 
   3  -4   5      210.19      170.90     15.70 o 
   4  -4   5      253.16      228.96     42.60 o 
   5  -4   5      333.80      285.01      5.89 o 
   6  -4   5        4.97        7.63      4.07 o 
   7  -4   5        4.63       10.93      3.82 o 
   8  -4   5       22.75       42.92      7.70 o 
  -8  -3   5      105.29      112.99     18.84 o 
  -7  -3   5      426.98      480.86     29.62 o 
  -6  -3   5        9.32       11.52      5.33 o 
  -5  -3   5        6.36        7.03      5.07 o 
  -4  -3   5     1437.92     1855.86    259.09 o 
  -3  -3   5      279.62      281.81      8.10 o 
  -2  -3   5      863.42      850.75     55.42 o 
  -1  -3   5     2477.73     2269.56    354.66 o 
   0  -3   5      294.91      433.70     74.49 o 
   1  -3   5       46.95       55.94      5.90 o 
   2  -3   5     1620.11     1270.67    164.24 o 
   3  -3   5      147.53      122.37     11.88 o 
   4  -3   5       17.63       31.25      5.97 o 
   5  -3   5      533.92      506.82     95.63 o 
   6  -3   5     2387.79     2742.88    797.68 o 
   7  -3   5       16.98       24.16      6.46 o 
   8  -3   5        0.63        8.54     11.15 o 
   9  -3   5       83.67       81.66     21.26 o 
  -8  -2   5      326.20      323.13     21.29 o 
  -7  -2   5      338.44      387.38     25.98 o 
  -6  -2   5       23.47       47.24     26.06 o 
  -5  -2   5       73.22      111.03      7.40 o 
  -4  -2   5     1322.06     1695.23    336.52 o 
  -3  -2   5     2434.96     2690.51     70.79 o 
  -2  -2   5       11.18       14.17      3.02 o 
  -1  -2   5      902.55      809.71     36.14 o 
   0  -2   5      899.35      991.47     33.14 o 
   1  -2   5       65.22       58.41      5.82 o 
   2  -2   5     1068.85     1182.33    153.12 o 
   3  -2   5      691.64      649.96    133.96 o 
   4  -2   5      107.68      103.87      5.01 o 
   5  -2   5      655.35      708.16    201.05 o 
   6  -2   5      340.67      290.69     60.08 o 
   7  -2   5      122.64      106.51     25.04 o 
   8  -2   5       31.77       23.68     12.64 o 
   9  -2   5       18.23       25.12      9.26 o 
  -8  -1   5        7.59       14.30     13.92 o 
  -7  -1   5      724.91      834.62    104.25 o 
  -6  -1   5     1406.37     1650.39    122.54 o 
  -5  -1   5      157.79      201.64     38.38 o 
  -4  -1   5      162.26      173.97     48.20 o 
  -3  -1   5     2081.77     2918.98    221.84 o 
  -2  -1   5     1345.47     2280.51    232.79 o 
  -1  -1   5     1535.30     1766.74     12.84 o 
   0  -1   5     1555.36     1734.87     14.50 o 
   1  -1   5      115.57      117.68     14.85 o 
   2  -1   5      234.19      256.53     19.27 o 
   3  -1   5     1557.14     1668.85    365.03 o 
   4  -1   5      412.50      445.45    107.25 o 
   5  -1   5        6.77       27.08      7.78 o 
   6  -1   5       15.17       21.01      3.25 o 
   7  -1   5        3.34       11.12     15.55 o 
   8  -1   5       19.61       44.33     37.22 o 
   9  -1   5        0.74       18.30     12.75 o 
  -8   0   5        2.91        7.21      8.15 o 
  -7   0   5      333.57      371.69     23.85 o 
  -6   0   5     4228.10     4867.35    358.27 o 
  -5   0   5      169.03      138.30     33.78 o 
  -4   0   5      274.11      334.46     62.14 o 
  -3   0   5     2026.66     2557.01    245.14 o 
  -2   0   5     1320.23     1846.30    138.41 o 
  -1   0   5      103.78      105.72      6.70 o 
   0   0   5     2502.53     2857.39    134.65 o 
   1   0   5      733.28      798.63     22.26 o 
   2   0   5      539.24      810.18     32.41 o 
   3   0   5      129.21      128.24      7.28 o 
   4   0   5     1037.64      962.64    220.42 o 
   5   0   5       39.75       38.18      3.34 o 
   6   0   5      424.32      389.06     99.59 o 
   7   0   5       43.40       63.46     26.85 o 
   8   0   5        8.63        6.36      5.13 o 
   9   0   5        1.29        6.56     17.56 o 
  -8   1   5       75.21       68.79     21.43 o 
  -7   1   5      393.82      410.44     55.15 o 
  -6   1   5      143.48      113.20     28.63 o 
  -5   1   5      364.33      343.63     40.51 o 
  -4   1   5      129.78      141.75     20.97 o 
  -3   1   5      923.68     1036.59      8.88 o 
  -2   1   5      632.19      786.19     55.91 o 
  -1   1   5      304.11      418.54      8.04 o 
   0   1   5     8427.83    10015.83    525.98 o 
   1   1   5     2819.25     2905.37    322.43 o 
   2   1   5      638.58      673.34     10.28 o 
   3   1   5      588.73      471.92     31.65 o 
   4   1   5      973.30     1039.21    155.83 o 
   5   1   5      162.90      104.22     22.98 o 
   6   1   5      222.82      219.58     11.65 o 
   7   1   5      156.74      152.25     38.35 o 
   8   1   5      268.16      236.78     61.68 o 
   9   1   5        0.24        3.37      4.03 o 
  10   1   5        4.04        7.28      5.19 o 
  -8   2   5      184.29      195.67     18.93 o 
  -7   2   5      156.17      144.22      9.28 o 
  -6   2   5      351.97      354.78      9.25 o 
  -5   2   5      446.24      456.67      8.81 o 
  -4   2   5      340.85      370.82     21.32 o 
  -3   2   5      316.58      334.51      7.45 o 
  -2   2   5      708.58      795.70     86.69 o 
  -1   2   5       57.47       65.16      4.92 o 
   0   2   5      244.82      373.04     59.41 o 
   1   2   5     1698.94     1859.06    333.29 o 
   2   2   5      280.82      244.88      8.47 o 
   3   2   5       81.91       92.06      9.64 o 
   4   2   5      718.44      748.49     62.76 o 
   5   2   5      713.82      746.07     75.89 o 
   6   2   5      301.30      330.01     77.34 o 
   7   2   5       65.71      113.64     53.44 o 
   8   2   5      279.98      274.69     68.03 o 
   9   2   5      121.37       68.98      9.64 o 
  10   2   5        0.74        5.10      4.82 o 
  -7   3   5       47.40       49.45      7.38 o 
  -6   3   5       82.57       72.47      7.67 o 
  -5   3   5      606.22      645.41     27.78 o 
  -4   3   5      862.11      733.68     60.80 o 
  -3   3   5      137.60      151.29     54.54 o 
  -2   3   5     1301.87      997.00    160.69 o 
  -1   3   5     2930.50     2766.88    294.88 o 
   0   3   5        2.40        2.13      2.07 o 
   1   3   5      487.19      427.25     95.25 o 
   2   3   5      376.21      376.03     12.43 o 
   3   3   5      140.58      190.04     10.92 o 
   4   3   5      556.08      537.76     48.31 o 
   5   3   5     3300.80     3942.90    614.30 o 
   6   3   5       19.34       16.78      5.50 o 
   7   3   5      136.10      181.84     71.40 o 
   8   3   5       78.95      137.68     52.56 o 
   9   3   5       74.74       61.29     14.82 o 
  10   3   5        0.96        2.30      4.06 o 
  -7   4   5      112.53      137.43     10.28 o 
  -6   4   5       19.60        4.54      6.14 o 
  -5   4   5      874.72      775.19     56.35 o 
  -4   4   5     1120.75     1070.16     10.99 o 
  -3   4   5      647.82      644.95     39.63 o 
  -2   4   5      862.09      701.44     23.82 o 
  -1   4   5      708.41      514.85     50.40 o 
   0   4   5      583.54      525.82     38.63 o 
   1   4   5      254.30      222.29      4.64 o 
   2   4   5      963.42      735.09    121.40 o 
   3   4   5       76.70       55.43     10.72 o 
   4   4   5       63.87       42.03      4.11 o 
   5   4   5       27.34      121.20     47.58 o 
   6   4   5      445.56      490.30     62.20 o 
   7   4   5       40.51       33.99     11.27 o 
   8   4   5      171.87      260.53     65.93 o 
   9   4   5       74.05       89.36     27.40 o 
  -7   5   5      280.57      264.69     25.80 o 
  -6   5   5        3.10        4.68      4.63 o 
  -5   5   5      100.79       87.24     29.18 o 
  -4   5   5      994.58     1083.17     78.39 o 
  -3   5   5      734.90      676.28     20.68 o 
  -2   5   5       21.33       10.45      2.73 o 
  -1   5   5      538.12      405.55      4.66 o 
   0   5   5     1595.53     1584.05     41.26 o 
   1   5   5      233.12      152.58     22.33 o 
   2   5   5     1617.53     1490.43    196.57 o 
   3   5   5     1079.29     1175.73     50.00 o 
   4   5   5       59.40       59.24      3.60 o 
   5   5   5      134.95      125.48      7.63 o 
   6   5   5      836.97      888.68     76.01 o 
   7   5   5        0.84        1.31      2.29 o 
   8   5   5      146.63      153.60     30.02 o 
   9   5   5       34.72       50.24     27.40 o 
  -6   6   5      164.06      178.45     11.56 o 
  -5   6   5      104.65       95.63     13.95 o 
  -4   6   5      302.14      326.07     14.97 o 
  -3   6   5      445.98      458.81     11.31 o 
  -2   6   5       21.62       37.81      7.37 o 
  -1   6   5     1193.75     1006.61     32.15 o 
   0   6   5      454.44      387.54     14.47 o 
   1   6   5      944.31      916.60    179.03 o 
   2   6   5      158.98      120.16      7.02 o 
   3   6   5     1109.41     1135.61     25.83 o 
   4   6   5      504.03      590.89     20.38 o 
   5   6   5       17.59       38.93      5.61 o 
   6   6   5      136.64      126.70      6.84 o 
   7   6   5      149.10      146.50     13.08 o 
   8   6   5        3.26        4.14      4.00 o 
   9   6   5       85.66      112.82     37.36 o 
  -5   7   5       10.90       13.87      8.10 o 
  -4   7   5      141.07      133.30      9.58 o 
  -3   7   5      273.24      268.93     10.14 o 
  -2   7   5      331.07      285.28     34.04 o 
  -1   7   5     2419.12     2275.35     64.79 o 
   0   7   5     2104.45     2093.41    726.80 o 
   1   7   5      160.92      150.65     34.74 o 
   2   7   5      236.54      166.33     17.96 o 
   3   7   5      745.89      803.91     68.20 o 
   4   7   5      253.72      262.02     10.19 o 
   5   7   5       10.59       22.81     13.83 o 
   6   7   5       40.01       51.99      6.93 o 
   7   7   5      387.44      383.11     74.72 o 
   8   7   5       92.30       80.78      8.52 o 
  -4   8   5       16.33       17.00     10.05 o 
  -3   8   5      372.45      417.93     12.05 o 
  -2   8   5       44.75       33.74     18.23 o 
  -1   8   5      305.50      280.65     16.98 o 
   0   8   5      636.42      699.10    198.52 o 
   1   8   5      449.10      447.44      9.87 o 
   2   8   5      135.20      126.65     19.27 o 
   3   8   5      131.65      112.10     10.44 o 
   4   8   5      432.31      536.14     20.38 o 
   5   8   5      151.23      164.23      6.86 o 
   6   8   5      132.86      151.43     19.77 o 
   7   8   5      176.34      190.02     15.32 o 
   8   8   5        2.72        1.43      2.52 o 
  -3   9   5       70.02       98.03     12.00 o 
  -2   9   5      256.19      270.71     15.38 o 
  -1   9   5      262.44      282.91     46.19 o 
   0   9   5       58.72       39.18     11.09 o 
   1   9   5      100.39       80.55      6.29 o 
   2   9   5      217.83      229.11     16.80 o 
   3   9   5      145.89      137.00      7.13 o 
   4   9   5       49.75       68.34      7.76 o 
   5   9   5      379.07      360.04     13.75 o 
   6   9   5       31.59       42.56     17.39 o 
   7   9   5       98.47      102.79     30.93 o 
  -2  10   5      142.19      150.44     13.45 o 
  -1  10   5       33.56       19.69      5.06 o 
   0  10   5       35.05       16.90      4.66 o 
   1  10   5      305.58      319.69      9.44 o 
   2  10   5       93.15      112.46      6.88 o 
   3  10   5        0.06        1.72      3.01 o 
   4  10   5      127.31      151.27      8.09 o 
   5  10   5      175.66      239.56     12.75 o 
   6  10   5       36.61       45.66     11.59 o 
   1  11   5       42.47       40.87     11.07 o 
   2  11   5      201.87      239.63      7.52 o 
   3  11   5       60.86       62.94      7.41 o 
  -1 -10   6       66.57       75.46      9.49 o 
   0 -10   6       10.85       12.81      6.65 o 
  -4  -9   6       20.32       14.52     11.62 o 
  -3  -9   6      119.38      122.12     22.25 o 
  -2  -9   6      315.27      322.62     61.07 o 
  -1  -9   6       13.88        7.68      5.05 o 
   0  -9   6      131.12      149.12     27.58 o 
   1  -9   6     1071.53     1291.75    156.00 o 
   2  -9   6       12.58        6.43      4.08 o 
   3  -9   6        4.94       22.86     10.22 o 
  -5  -8   6      250.87      246.85     40.65 o 
  -4  -8   6       36.80       32.40      7.77 o 
  -3  -8   6      461.66      523.20     10.31 o 
  -2  -8   6      156.99      175.13     17.68 o 
  -1  -8   6       10.11        7.72      5.50 o 
   0  -8   6      250.38      324.55     87.42 o 
   1  -8   6       39.35       96.08     48.86 o 
   2  -8   6      153.74      169.37     22.92 o 
   3  -8   6       43.62       40.12      7.28 o 
   4  -8   6       44.54       53.88      8.51 o 
  -6  -7   6       27.54       24.36      7.56 o 
  -5  -7   6      179.64      186.04      9.66 o 
  -4  -7   6      104.77       79.19      7.57 o 
  -3  -7   6      710.08      662.70      9.33 o 
  -2  -7   6      412.06      383.73      9.18 o 
  -1  -7   6       59.83       82.51      8.17 o 
   0  -7   6        0.48       14.10     19.07 o 
   1  -7   6      358.31      317.50     49.13 o 
   2  -7   6       10.13        7.98      8.59 o 
   3  -7   6       18.97       17.70      8.12 o 
   4  -7   6       91.86       97.84     12.14 o 
   5  -7   6       40.56       49.54      9.79 o 
   6  -7   6        4.14        9.35      5.80 o 
  -7  -6   6       65.72       62.84     12.11 o 
  -6  -6   6        5.16        9.14      7.75 o 
  -5  -6   6       70.73       48.01      6.62 o 
  -4  -6   6      252.11      269.81     17.34 o 
  -3  -6   6       10.06       11.40      4.82 o 
  -2  -6   6      401.42      357.10      8.37 o 
  -1  -6   6      941.69     1072.57    186.75 o 
   0  -6   6      108.96      153.80     32.85 o 
   1  -6   6      344.03      318.43     42.66 o 
   2  -6   6      155.45      174.63     21.17 o 
   3  -6   6        1.21        9.69      4.97 o 
   4  -6   6      273.18      332.52     85.53 o 
   5  -6   6       62.89       92.02     35.82 o 
   6  -6   6       27.39       15.55     12.93 o 
  -7  -5   6      153.72      111.33     16.37 o 
  -6  -5   6        4.63        1.99      2.85 o 
  -5  -5   6      920.61      831.72    115.67 o 
  -4  -5   6      974.74      826.29     30.52 o 
  -3  -5   6      527.19      487.58     35.06 o 
  -2  -5   6      789.03      782.86     91.03 o 
  -1  -5   6      413.12      467.66     48.02 o 
   0  -5   6       20.37       13.04     11.50 o 
   1  -5   6        6.84        4.77      2.61 o 
   2  -5   6     1748.35     1322.23     38.06 o 
   3  -5   6        6.88       13.78      6.84 o 
   4  -5   6        0.11        2.74      2.09 o 
   5  -5   6      190.62      153.13     11.18 o 
   6  -5   6       29.99       18.59      4.47 o 
   7  -5   6        6.61        0.23      1.98 o 
  -7  -4   6      624.63      571.98     99.19 o 
  -6  -4   6        2.72        1.00      2.36 o 
  -5  -4   6      109.46      106.81     29.06 o 
  -4  -4   6      697.16      674.32     15.29 o 
  -3  -4   6     1271.79     1260.06      7.99 o 
  -2  -4   6       15.48        3.78      2.63 o 
  -1  -4   6      244.51      215.41     14.44 o 
   0  -4   6      479.16      335.41     28.01 o 
   2  -4   6       14.78        8.13      2.66 o 
   3  -4   6      479.88      405.37     12.14 o 
   4  -4   6        1.47        1.44      1.85 o 
   5  -4   6       60.72       55.13     11.21 o 
   6  -4   6       24.65       13.25      4.63 o 
   7  -4   6       17.11       10.27      4.22 o 
   8  -4   6      322.20      369.14    132.15 o 
  -8  -3   6      103.54       94.18     11.82 o 
  -7  -3   6     1041.11     1183.85    176.47 o 
  -6  -3   6      320.91      257.05     77.00 o 
  -5  -3   6      223.12      216.19     52.24 o 
  -4  -3   6       60.49       46.23      3.97 o 
  -3  -3   6      587.92      754.96     50.29 o 
  -2  -3   6       77.14      107.33      5.70 o 
  -1  -3   6     1209.24     1280.55    140.39 o 
   0  -3   6     2217.31     2582.14    228.45 o 
   1  -3   6       17.85       54.91      9.35 o 
   2  -3   6       21.56       49.21      9.11 o 
   3  -3   6      545.43      404.13     22.57 o 
   4  -3   6      196.39      176.46     34.04 o 
   5  -3   6        2.89        4.74      2.53 o 
   6  -3   6      168.48      146.79      5.87 o 
   7  -3   6       48.84       26.00      4.52 o 
   8  -3   6      103.49       85.77     44.79 o 
  -7  -2   6      370.20      372.11     35.88 o 
  -6  -2   6      400.97      460.38     85.24 o 
  -5  -2   6      119.65       99.10     29.53 o 
  -4  -2   6      287.68      411.78     51.54 o 
  -3  -2   6      235.28      262.93      7.69 o 
  -2  -2   6      440.79      531.79     65.55 o 
  -1  -2   6      239.78      252.98     14.94 o 
   0  -2   6     2022.91     2459.00     41.61 o 
   1  -2   6      559.69      583.14      6.35 o 
   2  -2   6       73.54      102.23      6.46 o 
   3  -2   6     1205.27     1034.51     12.78 o 
   4  -2   6      679.97      706.22    169.43 o 
   5  -2   6       15.90       12.92      3.72 o 
   6  -2   6     1593.72     1491.44    386.32 o 
   7  -2   6       56.51       54.86     21.03 o 
   8  -2   6      118.26       73.15     20.27 o 
   9  -2   6        6.73       12.53      6.87 o 
  -8  -1   6       49.34       45.30     10.75 o 
  -7  -1   6       10.65        2.51      3.36 o 
  -6  -1   6      395.66      464.99     61.10 o 
  -5  -1   6      794.44      961.02    148.72 o 
  -4  -1   6     4119.55     5599.82    236.43 o 
  -3  -1   6      419.88      517.59     44.12 o 
  -2  -1   6     1201.32     1546.38     97.12 o 
  -1  -1   6       61.18       45.81      4.84 o 
   0  -1   6     1062.09     1237.86     24.78 o 
   1  -1   6     2574.34     2975.99    173.30 o 
   2  -1   6        7.72       12.40      3.40 o 
   3  -1   6      133.14      132.66     13.22 o 
   4  -1   6     1206.83     1045.44     11.07 o 
   5  -1   6      142.84      105.70      4.38 o 
   6  -1   6       18.01       25.42      3.81 o 
   7  -1   6      386.20      481.72    139.55 o 
   8  -1   6       15.17       31.40     23.24 o 
   9  -1   6        0.12       11.99      8.74 o 
  -8   0   6       50.85       44.58      7.81 o 
  -7   0   6       42.90       22.61      6.74 o 
  -6   0   6      171.56      202.13      9.93 o 
  -5   0   6       45.81       34.68      7.57 o 
  -4   0   6     2539.66     3258.55    344.44 o 
  -3   0   6      381.66      506.00      8.74 o 
  -2   0   6     1115.98     1341.75     92.55 o 
  -1   0   6     1485.71     1867.43    163.80 o 
   0   0   6       17.01       31.67      4.51 o 
   1   0   6     2732.06     3249.98    183.72 o 
   2   0   6       49.33       81.77      5.51 o 
   3   0   6       81.77       87.89      3.73 o 
   4   0   6      868.68      708.60     13.31 o 
   5   0   6      934.82      745.17    140.94 o 
   6   0   6        4.80       10.52      5.18 o 
   7   0   6      289.03      294.02     85.79 o 
   8   0   6       10.40       11.86      5.56 o 
   9   0   6        2.76        4.19      7.05 o 
  -7   1   6       25.44       14.27      6.49 o 
  -6   1   6      589.26      704.20     38.61 o 
  -5   1   6     2664.05     3508.45     65.52 o 
  -4   1   6     1278.75     1490.35     88.21 o 
  -3   1   6      256.68      294.63     46.65 o 
  -2   1   6      615.66      670.07     20.50 o 
  -1   1   6     1260.34     1365.46     12.75 o 
   0   1   6      412.76      623.19     37.71 o 
   1   1   6       84.54       73.04      5.06 o 
   2   1   6     1376.43     1432.40     62.38 o 
   3   1   6      153.65      147.25      8.21 o 
   4   1   6      426.67      300.99     45.89 o 
   5   1   6      345.73      252.69     57.63 o 
   6   1   6       27.85       21.31     12.14 o 
   7   1   6        2.05       15.60      5.59 o 
   8   1   6      270.42      293.31    100.79 o 
   9   1   6        1.25        3.14      3.47 o 
  -7   2   6      250.18      250.35     32.24 o 
  -6   2   6       15.64       15.96      6.99 o 
  -5   2   6      806.58      874.36     19.39 o 
  -4   2   6     1005.19     1002.99     27.08 o 
  -3   2   6        5.58       25.80     16.07 o 
  -2   2   6      541.23      534.66      8.99 o 
  -1   2   6     2211.09     2341.69     24.49 o 
   0   2   6       65.22       65.56     16.72 o 
   1   2   6      934.39     1043.67    110.51 o 
   2   2   6     2310.71     2264.04     18.49 o 
   3   2   6      165.47      210.38     44.52 o 
   4   2   6       13.48       11.04      2.35 o 
   5   2   6      274.24      313.59    114.79 o 
   6   2   6      275.90      254.05      8.52 o 
   7   2   6      614.75      734.87    140.80 o 
   8   2   6       30.41       41.34      8.04 o 
   9   2   6       21.58       18.51      6.84 o 
  -7   3   6      212.07      213.72      9.99 o 
  -6   3   6      148.10      167.44     13.77 o 
  -5   3   6      182.91      209.65     12.00 o 
  -4   3   6      613.96      681.21     68.64 o 
  -3   3   6      664.57      751.64     18.11 o 
  -2   3   6     1243.70      830.59    324.14 o 
  -1   3   6     3379.21     3003.79    168.49 o 
   0   3   6      619.67      543.97     47.90 o 
   1   3   6      727.34      689.48     16.95 o 
   2   3   6     2971.06     2789.10    278.77 o 
   3   3   6      532.27      661.09      8.09 o 
   4   3   6       54.29       49.41      3.39 o 
   5   3   6      178.74      176.85     64.97 o 
   6   3   6      219.87      218.07     42.98 o 
   7   3   6      112.85      156.26     58.30 o 
   8   3   6       41.27       82.64     33.81 o 
   9   3   6        3.33        7.68      4.92 o 
  -6   4   6      126.26      142.80      9.63 o 
  -5   4   6       37.00       57.54      9.23 o 
  -4   4   6      287.24      262.94     36.34 o 
  -3   4   6      724.92      685.38     55.13 o 
  -2   4   6       88.08       69.14      8.55 o 
  -1   4   6     1497.29     1140.78    249.57 o 
   0   4   6     2018.74     1654.34    399.83 o 
   1   4   6      252.48      191.70     15.11 o 
   2   4   6      449.45      401.24     25.68 o 
   3   4   6     1163.81     1122.98    100.12 o 
   4   4   6       51.33       41.39      6.09 o 
   5   4   6      249.85      273.34     49.45 o 
   6   4   6      297.69      278.11     12.09 o 
   7   4   6      299.94      299.00     48.20 o 
   8   4   6        4.42        8.84      7.83 o 
   9   4   6       56.67      114.20     45.95 o 
  -6   5   6      349.40      359.79     10.35 o 
  -5   5   6      201.83      159.64     32.64 o 
  -4   5   6      218.03      205.01     16.54 o 
  -3   5   6      408.08      389.98     56.87 o 
  -2   5   6      217.04      193.47     37.39 o 
  -1   5   6      241.75      223.37     48.14 o 
   0   5   6     1586.42     1461.39     28.28 o 
   1   5   6      708.78      758.29    152.74 o 
   2   5   6      158.27      148.31      9.38 o 
   3   5   6      789.99      801.58     69.37 o 
   4   5   6      461.61      507.84      7.87 o 
   5   5   6       72.00       56.84      8.42 o 
   6   5   6      236.96      265.21     16.57 o 
   7   5   6      261.59      290.75     34.22 o 
   8   5   6        5.36        3.20      3.54 o 
   9   5   6       15.21       27.11     13.02 o 
  -5   6   6      449.35      362.64     81.57 o 
  -4   6   6      179.67      184.98     11.31 o 
  -3   6   6      309.38      286.69     13.28 o 
  -2   6   6      276.11      287.25     10.63 o 
  -1   6   6      126.94      120.02     10.48 o 
   0   6   6     1438.81     1305.22     78.08 o 
   1   6   6     1021.83     1085.14    304.75 o 
   2   6   6        3.94        8.31      2.85 o 
   3   6   6      180.84      147.50      9.61 o 
   4   6   6       82.23       71.45      4.34 o 
   6   6   6      119.99      128.56     19.92 o 
   7   6   6      213.31      214.65     18.81 o 
   8   6   6       90.67       84.76      8.66 o 
   9   6   6        8.15       15.42      6.49 o 
  -5   7   6      286.66      275.40     25.39 o 
  -4   7   6       37.28       24.17      8.50 o 
  -3   7   6       88.21      103.83     11.50 o 
  -2   7   6      714.26      666.34     24.99 o 
  -1   7   6      190.51      164.28     15.84 o 
   0   7   6      160.61      173.45     37.39 o 
   1   7   6     3266.85     2983.38    668.50 o 
   2   7   6      214.00      207.00      6.40 o 
   3   7   6      352.37      346.55     30.90 o 
   4   7   6      316.97      283.25      4.79 o 
   5   7   6      295.33      280.14     36.43 o 
   6   7   6      113.57      116.14     14.36 o 
   7   7   6        4.74        2.93      3.17 o 
   8   7   6       21.12        9.42      5.46 o 
  -4   8   6       50.42       40.14      8.83 o 
  -3   8   6      110.81      123.48     10.89 o 
  -2   8   6      232.07      222.29      9.60 o 
  -1   8   6       57.48       63.59      7.69 o 
   0   8   6       38.11       32.00      4.50 o 
   1   8   6     1276.66     1230.03    260.72 o 
   2   8   6      461.22      441.14     10.71 o 
   3   8   6       40.00       39.79      5.92 o 
   4   8   6      308.58      384.73      8.57 o 
   5   8   6      429.53      545.72     93.01 o 
   6   8   6      250.44      213.53     51.98 o 
   7   8   6      158.74      181.72      8.56 o 
  -2   9   6      264.62      317.59     10.28 o 
  -1   9   6      229.57      276.59      9.33 o 
   0   9   6       25.10       29.22      5.91 o 
   1   9   6      124.49      132.64      6.62 o 
   2   9   6      772.30      759.83     63.31 o 
   3   9   6      255.21      304.89     11.01 o 
   4   9   6      123.87      153.19      9.18 o 
   5   9   6      171.09      173.23     24.29 o 
   6   9   6       91.39      123.31     32.21 o 
  -1  10   6      189.06      247.04     25.39 o 
   0  10   6       52.65       59.19      5.91 o 
   1  10   6        4.80        5.02      3.70 o 
   2  10   6      241.88      237.54      6.81 o 
   3  10   6       65.16       70.15      6.14 o 
   4  10   6       45.79       41.62      8.82 o 
   5  10   6       68.05       87.96     11.91 o 
  -3  -9   7       70.44       93.36      9.18 o 
  -2  -9   7      177.66      173.92     12.52 o 
  -1  -9   7        0.76        1.90      3.48 o 
   0  -9   7        1.14        3.86      4.50 o 
   1  -9   7        4.73       17.47     15.52 o 
   2  -9   7        5.30        9.01      5.18 o 
  -4  -8   7      129.59      133.11     11.18 o 
  -3  -8   7       12.08       13.07     18.20 o 
  -2  -8   7      420.45      479.46     41.76 o 
  -1  -8   7        2.68        2.07      2.77 o 
   0  -8   7        1.88        3.42      4.57 o 
   1  -8   7      110.16      147.14     61.18 o 
   2  -8   7       65.55       80.34     16.22 o 
   3  -8   7       13.40       19.60     15.08 o 
   4  -8   7        9.06        8.37      7.16 o 
  -5  -7   7      210.94      172.93     56.70 o 
  -4  -7   7      346.71      315.03     23.01 o 
  -3  -7   7      223.57      234.77     25.42 o 
  -2  -7   7       32.42       20.94      8.04 o 
  -1  -7   7      417.03      478.28     21.61 o 
   0  -7   7      116.21      157.57     78.07 o 
   1  -7   7       69.96       97.16     30.61 o 
   2  -7   7      152.53      162.04     13.66 o 
   3  -7   7       74.29       78.47      9.18 o 
   4  -7   7        0.33       10.77      4.84 o 
   5  -7   7        5.72        5.12      4.37 o 
  -6  -6   7       16.12       12.93     10.08 o 
  -5  -6   7      138.67      129.47     32.03 o 
  -4  -6   7      513.18      527.87     14.07 o 
  -3  -6   7        3.61       11.92      5.15 o 
  -2  -6   7       29.98       16.24      5.77 o 
  -1  -6   7     1125.16     1063.61    132.41 o 
   0  -6   7       88.16      135.44     43.30 o 
   1  -6   7        0.17        2.58      3.82 o 
   2  -6   7      117.38      136.42     30.26 o 
   3  -6   7      156.09      151.67     31.60 o 
   4  -6   7        8.44       18.35      6.30 o 
   5  -6   7       48.82       95.22     46.68 o 
   6  -6   7       17.89       17.36      6.08 o 
  -6  -5   7      103.86       80.69      8.51 o 
  -5  -5   7       42.44       38.33      6.75 o 
  -4  -5   7       16.11        9.63      3.95 o 
  -3  -5   7      271.64      242.42     10.19 o 
  -2  -5   7        0.03        3.66      3.11 o 
  -1  -5   7      490.45      531.38     79.24 o 
   0  -5   7      387.01      384.33     25.71 o 
   1  -5   7      401.15      413.98     47.64 o 
   2  -5   7       11.09        3.51      5.59 o 
   3  -5   7      831.62     1071.67    333.00 o 
   4  -5   7      175.21      272.05    123.36 o 
   5  -5   7       23.40       65.02     42.75 o 
   6  -5   7      201.53      191.32     10.66 o 
   7  -5   7        9.99        4.54      4.78 o 
  -7  -4   7      146.32      126.90     25.92 o 
  -6  -4   7      258.01      231.00     53.87 o 
  -5  -4   7        3.46        3.77      3.47 o 
  -4  -4   7      553.50      444.03     40.59 o 
  -3  -4   7      221.46      217.81      6.62 o 
  -2  -4   7      391.70      391.29     82.76 o 
  -1  -4   7      120.07      156.03     29.82 o 
   0  -4   7     1235.95     1194.74     33.55 o 
   1  -4   7      248.84      239.61     20.44 o 
   2  -4   7     1052.58     1169.95    188.85 o 
   3  -4   7       46.09       41.29      5.88 o 
   4  -4   7      684.73      621.08     92.11 o 
   5  -4   7       26.60       35.07      8.07 o 
   6  -4   7      118.05      113.22      6.24 o 
   7  -4   7      133.11      102.14     44.26 o 
  -7  -3   7       89.19       82.39     13.92 o 
  -6  -3   7     1104.56     1100.19    116.69 o 
  -5  -3   7       65.08       54.57      7.60 o 
  -4  -3   7      399.16      456.44     62.11 o 
  -3  -3   7     1216.17     1223.72     41.96 o 
  -2  -3   7      650.28      667.16     17.47 o 
  -1  -3   7      184.54      246.26     29.38 o 
   0  -3   7      733.70      727.10     55.62 o 
   1  -3   7      105.96      160.71     20.04 o 
   2  -3   7       38.62       50.75      4.73 o 
   3  -3   7      139.19      120.59     21.14 o 
   4  -3   7      488.76      420.93     14.07 o 
   5  -3   7        6.78        5.04      3.17 o 
   6  -3   7      207.15      198.25      6.45 o 
   7  -3   7      193.39      224.71     87.04 o 
   8  -3   7      441.38      449.85    158.91 o 
  -7  -2   7       19.91       10.58      5.53 o 
  -6  -2   7      344.19      440.54     25.80 o 
  -5  -2   7     1779.60     2107.72    189.69 o 
  -4  -2   7      227.96      242.47     15.03 o 
  -3  -2   7     1447.65     1743.57     92.49 o 
  -2  -2   7       71.05       62.81      4.63 o 
  -1  -2   7      333.55      327.68     31.57 o 
   0  -2   7      256.66      294.27      7.00 o 
   1  -2   7      938.55     1073.00     61.04 o 
   2  -2   7      214.43      260.26     23.59 o 
   3  -2   7      485.81      469.26     45.57 o 
   4  -2   7      189.37      131.78      5.40 o 
   5  -2   7      193.02      129.36     11.53 o 
   6  -2   7        7.40       17.18      7.83 o 
   7  -2   7       30.73       39.84      8.64 o 
   8  -2   7       10.86        9.31      5.55 o 
  -7  -1   7       25.94       25.01      6.95 o 
  -6  -1   7      372.36      512.86     11.08 o 
  -5  -1   7     1328.76     1654.98    114.94 o 
  -4  -1   7     1303.77     1587.56     13.25 o 
  -3  -1   7        3.65       18.09      5.94 o 
  -2  -1   7     2795.70     2882.85     43.94 o 
  -1  -1   7      584.59      644.50      6.84 o 
   0  -1   7       70.00       74.04     12.93 o 
   1  -1   7     1150.13     1308.88     58.82 o 
   2  -1   7      836.10      883.93     62.49 o 
   3  -1   7       23.05       37.05      3.83 o 
   4  -1   7       18.20        7.89      6.49 o 
   5  -1   7      228.84      183.16      4.98 o 
   6  -1   7       24.33       61.24     45.08 o 
   7  -1   7      104.84      164.55     69.51 o 
   8  -1   7      145.33      183.79     44.35 o 
   9  -1   7        0.22        8.78      4.36 o 
  -7   0   7       87.78       92.91     12.43 o 
  -6   0   7      161.77      187.90     11.70 o 
  -5   0   7      800.24     1092.05     79.30 o 
  -4   0   7      190.43      217.22     42.95 o 
  -3   0   7       58.30       80.60      8.61 o 
  -2   0   7     2501.76     2751.09     29.00 o 
  -1   0   7      587.51      627.00      4.89 o 
   0   0   7        7.48       17.52      5.29 o 
   1   0   7      731.25      726.44     35.38 o 
   2   0   7     3126.73     4129.94     58.18 o 
   3   0   7      542.33      572.43     22.10 o 
   4   0   7       92.87       85.85      4.71 o 
   5   0   7      778.36      676.65     97.66 o 
   6   0   7       55.95       52.05      7.37 o 
   7   0   7        3.86       15.04     10.48 o 
   8   0   7       80.06      135.64     56.49 o 
   9   0   7       56.51       41.35     15.00 o 
  -7   1   7      605.62      594.84     37.51 o 
  -6   1   7        1.13        4.37      4.28 o 
  -5   1   7       89.92      123.02     17.56 o 
  -4   1   7     1487.99     1771.92     12.88 o 
  -3   1   7       25.05       45.25     26.18 o 
  -2   1   7     1440.09     1774.30    110.46 o 
  -1   1   7     1068.61     1024.45     75.98 o 
   0   1   7      381.05      415.42     10.75 o 
   1   1   7     1366.18     1298.50     13.42 o 
   2   1   7       11.96        4.61      3.58 o 
   3   1   7      582.10      552.07     55.26 o 
   4   1   7      194.58      189.47     11.60 o 
   5   1   7       43.37       54.54      6.77 o 
   6   1   7      216.99      206.26     56.23 o 
   7   1   7       64.38       51.01      7.35 o 
   8   1   7        1.22       12.41      6.13 o 
   9   1   7        1.83       13.91     11.36 o 
  -7   2   7      118.02      102.55     13.34 o 
  -6   2   7      231.57      227.84     19.66 o 
  -5   2   7      232.59      260.29     28.80 o 
  -4   2   7      772.75      848.14    101.37 o 
  -3   2   7      401.61      441.25     10.72 o 
  -2   2   7      326.12      331.39     27.99 o 
  -1   2   7     1992.53     2045.42     67.79 o 
   0   2   7      685.08      656.19      9.76 o 
   1   2   7      259.87      250.66     15.38 o 
   2   2   7      798.80      630.34     75.71 o 
   3   2   7      309.30      310.83     12.67 o 
   4   2   7        2.95        5.01      1.86 o 
   5   2   7       90.67       60.03      7.08 o 
   6   2   7      694.02      717.30    189.43 o 
   7   2   7      308.79      264.22     45.14 o 
   8   2   7      120.78      132.36     11.59 o 
   9   2   7       66.98      101.27     23.41 o 
  -6   3   7      364.84      395.70     29.03 o 
  -5   3   7       12.94       13.81      7.15 o 
  -4   3   7      272.02      270.23     46.97 o 
  -3   3   7     1428.72     1369.75     33.29 o 
  -2   3   7      335.54      368.35     25.66 o 
  -1   3   7       57.79       26.70      4.37 o 
   0   3   7     1233.96     1328.60     44.23 o 
   1   3   7       97.14       79.07     19.80 o 
   2   3   7      229.41      205.71      5.46 o 
   3   3   7      807.01      852.05      8.65 o 
   4   3   7      324.08      264.01     24.84 o 
   5   3   7      161.25      204.79     63.37 o 
   6   3   7      317.53      437.90     85.96 o 
   7   3   7        7.76       57.05     24.61 o 
   8   3   7        8.01        1.77      3.03 o 
   9   3   7      116.56      134.83     20.76 o 
  -6   4   7      164.50      157.70     10.20 o 
  -5   4   7      137.59      140.98      9.88 o 
  -4   4   7      415.45      413.61     10.81 o 
  -3   4   7       15.29       16.15      6.63 o 
  -2   4   7      535.08      484.90     11.07 o 
  -1   4   7       21.66       28.34      3.76 o 
   0   4   7      406.12      340.05     42.84 o 
   1   4   7      958.91     1081.10     96.01 o 
   2   4   7        1.61        9.89      3.05 o 
   3   4   7     1159.79     1095.14     88.41 o 
   4   4   7      871.84     1036.46     52.18 o 
   5   4   7       72.82       57.48     21.29 o 
   6   4   7      141.87      181.29      8.55 o 
   7   4   7      243.72      302.03     87.48 o 
   8   4   7       54.21       63.98     30.66 o 
   9   4   7       89.19      104.28     28.01 o 
  -5   5   7      341.68      298.83     19.02 o 
  -4   5   7        0.62        1.93      4.02 o 
  -3   5   7     1541.87     1216.65    198.90 o 
  -2   5   7      212.00      165.40     35.70 o 
  -1   5   7      125.43      131.88     34.80 o 
   0   5   7      776.26      659.76     86.72 o 
   1   5   7     2212.81     2044.71    382.36 o 
   2   5   7        3.36        1.15      1.58 o 
   3   5   7      232.49      305.37     45.92 o 
   4   5   7      508.09      546.61     58.88 o 
   5   5   7      281.07      281.03      8.72 o 
   6   5   7        7.42        7.99      4.22 o 
   7   5   7      193.66      209.42     36.81 o 
   8   5   7        2.03        3.22      3.42 o 
  -5   6   7      102.66       92.73      9.80 o 
  -4   6   7        4.03        3.32      4.32 o 
  -3   6   7      301.38      238.26     10.65 o 
  -2   6   7      432.87      424.69     11.22 o 
  -1   6   7      161.28      145.73     16.74 o 
   0   6   7      120.78       94.45      8.36 o 
   1   6   7     2556.51     2065.41     28.31 o 
   2   6   7     2144.02     1836.01     17.47 o 
   3   6   7      440.88      381.82     33.54 o 
   4   6   7      670.53      704.21      9.30 o 
   5   6   7      246.31      235.68     31.51 o 
   6   6   7        0.86        4.59      4.25 o 
   7   6   7      134.85      148.45     16.89 o 
   8   6   7       23.95       25.66      6.09 o 
  -4   7   7      390.86      371.45     34.19 o 
  -3   7   7       32.03       19.16      7.89 o 
  -2   7   7      540.72      541.22     11.14 o 
  -1   7   7      321.01      294.73     14.04 o 
   1   7   7        7.50        5.57      3.13 o 
   2   7   7      841.99      888.40     41.60 o 
   3   7   7       45.25       50.80     10.43 o 
   4   7   7      457.14      476.40     31.97 o 
   5   7   7      216.74      199.97     13.05 o 
   6   7   7       40.58       42.18      9.73 o 
   7   7   7      353.10      449.50     56.99 o 
   8   7   7      287.51      332.45     42.05 o 
  -3   8   7       15.73       14.66      6.30 o 
  -2   8   7      302.91      290.84     21.99 o 
  -1   8   7      166.55      158.95      9.23 o 
   0   8   7      110.95      113.93     12.99 o 
   1   8   7       41.64       42.74      5.01 o 
   2   8   7      207.83      238.27      7.35 o 
   3   8   7       28.40       33.01      5.44 o 
   4   8   7        3.99        6.78      3.68 o 
   5   8   7      503.03      494.11     98.84 o 
   6   8   7       13.37       15.23      4.88 o 
   7   8   7       60.64       52.36      7.28 o 
  -1   9   7      206.85      230.68     30.14 o 
   0   9   7      178.15      187.70     29.99 o 
   1   9   7       53.62       30.95      4.53 o 
   2   9   7       48.33       50.57      6.10 o 
   3   9   7      534.15      576.68     41.85 o 
   4   9   7       21.88       33.48     22.02 o 
   5   9   7       60.39       68.71     31.63 o 
   6   9   7      115.34      147.06     31.07 o 
   1  10   7       13.21       10.90      4.67 o 
   2  10   7      191.75      283.21     30.90 o 
   3  10   7      168.11      193.52      6.72 o 
  -3  -8   8        3.77       13.05     11.12 o 
  -2  -8   8       92.41      110.07     21.52 o 
  -1  -8   8      405.09      384.10     70.33 o 
   0  -8   8       93.78      105.37     32.44 o 
   1  -8   8       45.10       94.77     36.49 o 
   2  -8   8       17.55       20.75      6.83 o 
  -4  -7   8      188.44      197.33     10.89 o 
  -3  -7   8       32.57       57.96     25.07 o 
  -2  -7   8        0.72        1.69      2.98 o 
  -1  -7   8       72.86       92.51      9.17 o 
   0  -7   8      238.77      296.76     97.12 o 
   1  -7   8        1.18        5.71      3.99 o 
   2  -7   8      130.19      136.83     12.43 o 
   3  -7   8      143.16      134.41     10.23 o 
   4  -7   8        4.98       17.39      7.83 o 
  -5  -6   8        0.07        2.58      3.21 o 
  -4  -6   8      228.96      247.04     13.40 o 
  -3  -6   8      776.98      816.10     25.39 o 
  -2  -6   8      365.88      335.53     10.17 o 
  -1  -6   8       85.34      103.52     11.79 o 
   0  -6   8      348.01      434.53     57.31 o 
   1  -6   8        2.52        3.98      3.87 o 
   2  -6   8       15.79        9.13      3.96 o 
   3  -6   8      108.39      106.18     13.19 o 
   4  -6   8      320.41      300.76     72.28 o 
   5  -6   8       44.48       70.03     19.16 o 
  -6  -5   8      562.59      630.99     18.99 o 
  -5  -5   8      189.67      182.06     17.47 o 
  -4  -5   8      233.77      214.39     13.86 o 
  -3  -5   8      338.98      374.33     46.13 o 
  -2  -5   8      157.11      134.19      8.10 o 
   0  -5   8      152.76      164.80      9.05 o 
   1  -5   8      147.80      163.31      9.78 o 
   2  -5   8       14.37       11.20     17.21 o 
   3  -5   8       42.72       55.37     22.39 o 
   4  -5   8       15.93       34.15     19.69 o 
   5  -5   8       65.90      100.26     49.24 o 
   6  -5   8       95.99       86.20      9.38 o 
  -6  -4   8      546.86      557.92     69.13 o 
  -5  -4   8      570.76      650.98     81.63 o 
  -4  -4   8       24.49       15.67      8.39 o 
  -3  -4   8      795.47      835.25    220.04 o 
  -2  -4   8       41.87       38.42      5.41 o 
  -1  -4   8        3.84       10.98      6.61 o 
   0  -4   8      436.32      389.21     30.26 o 
   1  -4   8      860.36      975.58    112.03 o 
   2  -4   8       25.78       29.49      4.42 o 
   3  -4   8        7.94        7.50      5.47 o 
   4  -4   8       50.04       51.42      7.63 o 
   5  -4   8       59.16       40.45      5.51 o 
   6  -4   8        0.33        2.47      2.83 o 
   7  -4   8        6.56        5.87      4.81 o 
  -6  -3   8      164.92      196.82     30.55 o 
  -5  -3   8      470.29      489.34     67.50 o 
  -4  -3   8       24.20       22.46      6.95 o 
  -3  -3   8      306.90      346.72     36.02 o 
  -2  -3   8      979.17     1036.99     48.78 o 
  -1  -3   8       32.24       23.22      5.60 o 
   0  -3   8       74.09       66.93      6.31 o 
   1  -3   8      478.92      634.09     10.77 o 
   2  -3   8      389.79      414.74      7.41 o 
   3  -3   8        0.64        4.60      2.43 o 
   4  -3   8      139.77      155.25     27.61 o 
   5  -3   8      128.30      103.07      6.12 o 
   6  -3   8       85.61       50.69      8.88 o 
   7  -3   8       36.11       45.77     17.62 o 
  -6  -2   8       81.54       64.71      9.08 o 
  -5  -2   8      286.04      408.27     53.79 o 
  -4  -2   8      207.30      229.27      9.16 o 
  -3  -2   8       22.12       28.76     13.45 o 
  -2  -2   8     4590.01     5463.88    482.91 o 
  -1  -2   8      589.78      578.79     27.29 o 
   0  -2   8        0.39        8.72      6.44 o 
   1  -2   8      582.44      608.01     10.89 o 
   2  -2   8      685.03      665.63     14.07 o 
   3  -2   8       63.66       78.39      6.65 o 
   4  -2   8      118.34       97.17     10.66 o 
   5  -2   8       63.60       75.63     13.02 o 
   6  -2   8      221.32      215.40    100.44 o 
   7  -2   8       15.96       24.79     12.09 o 
   8  -2   8        2.52        6.96      5.13 o 
  -6  -1   8       37.11       28.62      8.18 o 
  -5  -1   8      300.52      359.56     10.12 o 
  -4  -1   8      251.94      350.14      9.80 o 
  -3  -1   8      174.09      201.75     19.63 o 
  -2  -1   8      995.55     1177.89     51.54 o 
  -1  -1   8     1038.54      962.35     46.13 o 
   0  -1   8       73.41      117.57     17.94 o 
   1  -1   8        2.83       15.82      4.67 o 
   2  -1   8      256.45      254.98     12.43 o 
   3  -1   8      195.03      213.20      4.72 o 
   4  -1   8      191.75      132.55      5.84 o 
   5  -1   8      358.42      403.71     69.98 o 
   6  -1   8      163.35      187.51     74.96 o 
   7  -1   8        9.81        7.00      4.58 o 
   8  -1   8       65.96       93.63     29.79 o 
  -6   0   8      228.05      297.96     11.19 o 
  -5   0   8      290.50      303.87     10.44 o 
  -4   0   8     1309.27     1608.31     45.75 o 
  -3   0   8     2379.72     2994.50    271.55 o 
  -2   0   8       65.43       63.87      9.70 o 
  -1   0   8      652.10      644.72     21.43 o 
   0   0   8      425.35      469.82      7.15 o 
   1   0   8        3.42       12.93      4.48 o 
   2   0   8      249.31      305.08     43.01 o 
   3   0   8       24.27       65.09     21.23 o 
   4   0   8      228.45      228.20     24.55 o 
   5   0   8      190.59      252.61    121.17 o 
   6   0   8       78.41       84.64     34.68 o 
   7   0   8       18.78       21.97     11.27 o 
   8   0   8       26.92       41.51     14.68 o 
  -6   1   8      495.27      484.32     11.44 o 
  -5   1   8        5.48        5.37      5.45 o 
  -4   1   8     1113.00     1273.27     96.83 o 
  -3   1   8      385.42      446.53     40.30 o 
  -2   1   8       19.76       13.30     12.23 o 
  -1   1   8      452.66      432.63     42.84 o 
   0   1   8     1837.96     1965.26     38.67 o 
   1   1   8       99.80      119.16      7.40 o 
   2   1   8      815.99      914.73     23.18 o 
   3   1   8     1494.96     1508.94      9.19 o 
   4   1   8      183.02      147.98      5.22 o 
   5   1   8       23.54       23.89     18.26 o 
   6   1   8       95.03      126.75     23.41 o 
   7   1   8      108.45       88.06     28.22 o 
   8   1   8       25.09       25.19      7.15 o 
  -6   2   8      457.12      479.58     54.31 o 
  -5   2   8        1.95        2.64      3.27 o 
  -4   2   8      195.72      181.11     10.84 o 
  -3   2   8      558.35      679.56     64.71 o 
  -2   2   8      338.31      395.85     10.90 o 
  -1   2   8      166.58      162.70      9.17 o 
   0   2   8     2656.84     2858.77     92.98 o 
   1   2   8     1501.39     1572.15     31.16 o 
   2   2   8       53.67       40.06      5.18 o 
   3   2   8     1130.51     1229.59     64.21 o 
   4   2   8      619.12      673.81     88.06 o 
   6   2   8      197.30      253.95     38.15 o 
   7   2   8       51.28       50.70     11.59 o 
   8   2   8        9.09       21.83      8.19 o 
  -6   3   8      170.00      151.24     22.34 o 
  -5   3   8      299.66      320.53     13.31 o 
  -4   3   8       53.21       32.73     11.53 o 
  -3   3   8     1083.25     1042.92     78.92 o 
  -2   3   8      179.69      180.77      9.63 o 
  -1   3   8       16.37       20.16      9.76 o 
   0   3   8      721.11      672.40      9.32 o 
   1   3   8     1389.61     1465.40     92.58 o 
   2   3   8      218.71      181.02     17.33 o 
   3   3   8      100.71      164.94     28.04 o 
   4   3   8      291.82      293.63     20.47 o 
   5   3   8       87.24       79.86     21.58 o 
   6   3   8      124.33      116.55      8.74 o 
   7   3   8      175.60      188.22      9.28 o 
   8   3   8       54.02       36.62      8.07 o 
  -5   4   8      381.05      408.27     22.89 o 
  -4   4   8       23.58       16.69      9.73 o 
  -3   4   8     1356.66     1212.19     75.71 o 
  -2   4   8      466.12      385.55     10.35 o 
  -1   4   8        4.38       10.28      4.89 o 
   0   4   8       20.67       13.44      3.42 o 
   1   4   8      931.92      940.49     28.77 o 
   2   4   8      245.59      291.41     26.88 o 
   3   4   8       71.21       64.72     12.00 o 
   4   4   8      347.55      443.32     38.99 o 
   5   4   8      344.17      476.55     70.06 o 
   6   4   8        4.74        3.07      6.81 o 
   7   4   8      223.14      276.53     67.21 o 
   8   4   8      158.79      146.58     21.14 o 
  -5   5   8      493.26      483.67     70.82 o 
  -4   5   8       50.29       36.16     20.73 o 
  -3   5   8        4.05        6.92      4.78 o 
  -2   5   8      835.74      747.66     20.41 o 
  -1   5   8      169.29      175.77      9.90 o 
   0   5   8       51.71       36.64      4.55 o 
   1   5   8      126.74      149.16      8.44 o 
   2   5   8      583.29      498.94     75.19 o 
   3   5   8     1502.37     1468.45    138.82 o 
   4   5   8      472.94      442.35     21.43 o 
   5   5   8       68.93       83.16     30.87 o 
   6   5   8        0.66        2.92      7.31 o 
   7   5   8       50.62       82.71     16.31 o 
   8   5   8      116.30      156.03     36.58 o 
  -4   6   8      364.52      329.13     16.45 o 
  -3   6   8        7.45        2.55      3.58 o 
  -2   6   8      776.63      796.69     42.52 o 
  -1   6   8      254.95      217.41     26.03 o 
   0   6   8       83.81      174.44     91.29 o 
   1   6   8       46.73       28.08      6.47 o 
   3   6   8     2059.76     2082.78    182.53 o 
   4   6   8      125.39      144.58     27.26 o 
   5   6   8      255.10      263.34     22.42 o 
   6   6   8       96.34      101.59     28.28 o 
   7   6   8        9.02        5.31      5.59 o 
   8   6   8      133.46      195.21     19.16 o 
  -3   7   8       57.09       38.05      9.55 o 
  -2   7   8       65.94       66.62     17.39 o 
  -1   7   8      575.76      577.36     11.48 o 
   0   7   8       80.97      132.70     77.87 o 
   1   7   8       24.25       13.14      5.39 o 
   2   7   8      826.94      847.61    152.33 o 
   3   7   8      477.33      412.35     87.04 o 
   4   7   8       29.48       23.21      5.66 o 
   5   7   8       19.49       11.80      5.27 o 
   6   7   8      223.30      231.80     24.55 o 
   7   7   8       24.17       17.31      6.87 o 
  -2   8   8       11.98        8.45      6.73 o 
  -1   8   8      352.50      321.60     22.69 o 
   0   8   8      480.81      506.34    128.95 o 
   1   8   8        9.28        5.71      3.31 o 
   2   8   8      101.47       67.97     13.19 o 
   3   8   8      152.95      177.47     12.75 o 
   4   8   8      319.36      360.43     37.10 o 
   5   8   8       52.82       50.66      7.86 o 
   6   8   8       99.13       89.56      9.58 o 
   0   9   8      124.32      125.61     10.02 o 
   1   9   8       51.34       31.76     17.27 o 
   2   9   8       13.47       18.75      5.47 o 
   3   9   8      255.20      252.31     15.11 o 
   4   9   8       44.21       38.95      7.37 o 
  -2  -7   9      125.44      108.72     19.07 o 
  -1  -7   9      227.28      238.87     10.60 o 
   0  -7   9      277.01      319.26      9.73 o 
   1  -7   9      126.69      172.34     60.98 o 
   2  -7   9       19.16        7.59      6.84 o 
   3  -7   9       18.50       17.59      6.89 o 
  -4  -6   9       33.37       17.67      6.86 o 
  -3  -6   9      250.61      257.32     11.39 o 
  -2  -6   9        4.20        1.81      2.87 o 
  -1  -6   9        1.72        9.34      5.72 o 
   0  -6   9      142.36      172.84     46.56 o 
   1  -6   9      139.17      156.47      9.65 o 
   2  -6   9       18.81        8.40      6.33 o 
   3  -6   9        6.93        8.07      5.15 o 
   4  -6   9        1.89       12.19      5.59 o 
  -4  -5   9        3.75        3.67      6.58 o 
  -3  -5   9      314.82      307.66     33.95 o 
  -2  -5   9      578.06      563.43     94.15 o 
  -1  -5   9       10.13       23.18      5.83 o 
   0  -5   9        7.71        4.12      3.69 o 
   1  -5   9      334.75      425.80     47.47 o 
   2  -5   9      101.49       83.11      8.09 o 
   3  -5   9       42.52       70.76     34.74 o 
   4  -5   9      305.24      381.63     88.64 o 
   5  -5   9        4.56       10.06      4.98 o 
  -5  -4   9      367.19      316.43     10.66 o 
  -4  -4   9      526.84      467.47     91.79 o 
  -3  -4   9      129.39      145.72     12.23 o 
  -2  -4   9      442.47      542.46     15.14 o 
  -1  -4   9      743.15      728.57     39.43 o 
   0  -4   9        4.25        1.82      2.60 o 
   1  -4   9      125.33      148.52      7.38 o 
   2  -4   9       92.00      109.87      8.62 o 
   3  -4   9       15.91        7.45      3.32 o 
   4  -4   9       12.51       15.01      5.85 o 
   5  -4   9       42.53       30.08      5.30 o 
   6  -4   9        8.35        5.68      4.65 o 
  -5  -3   9      596.26      742.98     67.97 o 
  -4  -3   9      263.53      320.87     79.41 o 
  -3  -3   9      460.95      461.94     10.64 o 
  -2  -3   9       51.07       55.56      7.83 o 
  -1  -3   9     1152.40     1047.88     88.09 o 
   0  -3   9      249.18      234.08     17.30 o 
   1  -3   9       54.52       79.75      9.55 o 
   2  -3   9      417.88      400.54      9.23 o 
   3  -3   9       89.19       90.82      7.97 o 
   4  -3   9      106.25      108.07     18.58 o 
   5  -3   9      210.12      166.71      6.62 o 
   6  -3   9       17.09        9.33     14.39 o 
   7  -3   9        1.03        5.56      5.15 o 
  -5  -2   9      334.03      351.66     11.22 o 
  -4  -2   9      671.06      829.39    129.68 o 
  -3  -2   9      325.88      381.11     34.10 o 
  -2  -2   9        2.17        6.94      4.64 o 
  -1  -2   9       95.73      123.30     16.45 o 
   0  -2   9     1986.98     2257.62     64.10 o 
   1  -2   9       43.12       36.69      5.59 o 
   2  -2   9      547.42      595.26     25.90 o 
   3  -2   9      228.21      254.27      8.67 o 
   4  -2   9        2.96        2.66      2.56 o 
   5  -2   9       64.02       78.54     12.14 o 
   6  -2   9        1.55        5.27      4.59 o 
   7  -2   9        0.58        2.63      4.00 o 
  -5  -1   9       93.75       94.67     21.08 o 
  -4  -1   9      829.89      874.58     61.94 o 
  -3  -1   9      340.57      423.33     17.97 o 
  -2  -1   9      955.85      987.31    218.12 o 
  -1  -1   9     1187.05     1389.92    182.03 o 
   0  -1   9     1399.42     1237.83     20.15 o 
   1  -1   9        1.49        7.52      3.26 o 
   2  -1   9      334.54      371.55     14.62 o 
   3  -1   9      365.84      363.13      7.95 o 
   4  -1   9      433.09      393.78     17.06 o 
   5  -1   9        8.16        2.43      9.26 o 
   6  -1   9      180.68      213.24     55.91 o 
   7  -1   9       56.07       36.29     17.82 o 
  -5   0   9      240.75      268.48     10.69 o 
  -4   0   9      754.05      808.29     74.43 o 
  -3   0   9      517.00      519.30     28.80 o 
  -2   0   9      212.36      250.51     10.40 o 
  -1   0   9      671.47      701.97     26.24 o 
   0   0   9     1139.97     1207.04      8.91 o 
   1   0   9      185.79      207.11      7.78 o 
   2   0   9       99.47      117.26      7.01 o 
   3   0   9      923.38      898.36     12.23 o 
   4   0   9       37.77       56.70      4.57 o 
   5   0   9       49.24       68.73     40.01 o 
   6   0   9      116.65      172.01     43.83 o 
   7   0   9        3.63       12.97      9.70 o 
   8   0   9        1.11        8.11     13.10 o 
  -5   1   9       92.31       71.17     14.39 o 
  -4   1   9      154.69      135.75     22.25 o 
  -3   1   9      738.01      728.60     79.24 o 
  -2   1   9      291.64      351.83     11.66 o 
  -1   1   9        0.39        5.73      8.56 o 
   0   1   9       58.01       52.78      5.79 o 
   1   1   9      967.56     1029.01     67.54 o 
   2   1   9       17.23        5.32      6.17 o 
   3   1   9      113.06      139.51     10.60 o 
   4   1   9      319.15      382.95     31.95 o 
   5   1   9        3.83        9.79      4.96 o 
   6   1   9       52.27       94.46      9.32 o 
   7   1   9      185.11      240.80     59.64 o 
   8   1   9       57.94       32.38     25.16 o 
  -5   2   9      520.62      418.52     55.33 o 
  -4   2   9       13.84        3.05      4.27 o 
  -3   2   9      552.01      547.55     65.09 o 
  -2   2   9      650.85      665.05     32.99 o 
  -1   2   9       95.78      111.82     15.40 o 
   0   2   9       89.67      110.27      6.76 o 
   1   2   9      274.35      280.48      9.18 o 
   2   2   9      168.66      166.81     32.66 o 
   3   2   9      293.53      334.51     42.69 o 
   4   2   9      282.86      284.93     36.20 o 
   5   2   9      254.16      297.11     70.30 o 
   6   2   9        0.28        5.47      5.80 o 
   7   2   9      193.85      238.46     55.13 o 
   8   2   9       38.59       32.38      7.51 o 
  -5   3   9      172.04      149.71     11.76 o 
  -4   3   9      130.46       86.98     19.86 o 
  -3   3   9      236.74      244.10     16.80 o 
  -2   3   9     1185.92     1152.50     60.83 o 
  -1   3   9      162.10      118.71     11.85 o 
   0   3   9        2.45        3.83      2.92 o 
   1   3   9      304.72      283.47     13.60 o 
   2   3   9      295.79      275.04      7.08 o 
   3   3   9       12.68        7.29      3.60 o 
   4   3   9      275.60      309.44      9.73 o 
   5   3   9      467.00      451.30     11.27 o 
   7   3   9        2.33       15.87      6.77 o 
   8   3   9      138.16      128.44     28.77 o 
  -4   4   9      553.42      486.40     25.92 o 
  -3   4   9       24.48       20.77      8.66 o 
  -2   4   9      235.15      222.23     10.53 o 
  -1   4   9     2060.45     1806.39    105.77 o 
   0   4   9       28.07       21.95      5.91 o 
   1   4   9      213.59      160.05     16.16 o 
   2   4   9      952.65     1021.45      9.27 o 
   3   4   9      439.45      463.37     62.87 o 
   4   4   9      333.28      449.57     23.56 o 
   5   4   9      195.17      226.56     47.87 o 
   6   4   9       69.55       70.47     24.05 o 
   7   4   9        8.02        5.04      4.51 o 
   8   4   9       29.01       42.66     15.29 o 
  -4   5   9      248.43      226.70     32.96 o 
  -3   5   9       13.19       21.91      8.95 o 
  -2   5   9      406.51      376.15     17.15 o 
  -1   5   9      866.16      816.87     46.36 o 
   0   5   9       30.71       82.58     55.13 o 
   1   5   9       71.35       81.64      6.67 o 
   2   5   9      591.29      602.54     32.47 o 
   3   5   9      845.29      746.82     31.63 o 
   4   5   9      292.97      380.76     11.19 o 
   5   5   9     1122.63     1119.20     53.47 o 
   6   5   9      162.73      211.60     62.81 o 
   7   5   9        0.61        8.92      5.29 o 
  -3   6   9      289.88      292.45     31.60 o 
  -2   6   9        1.16       10.77      6.61 o 
  -1   6   9      491.47      511.40     13.40 o 
   0   6   9      454.17      456.59     13.54 o 
   1   6   9        0.51        6.70      3.17 o 
   2   6   9      392.41      395.78      9.96 o 
   3   6   9       55.49       61.47      6.33 o 
   4   6   9        0.49        8.63      4.54 o 
   5   6   9      366.91      373.11     38.56 o 
   6   6   9      236.30      232.72     54.31 o 
   7   6   9       24.41       26.49     10.63 o 
  -2   7   9        9.30        8.07      5.51 o 
  -1   7   9      110.95      107.92     33.58 o 
   0   7   9      641.90      727.24     69.83 o 
   1   7   9        5.44        3.38      3.65 o 
   2   7   9      126.12      111.42      6.27 o 
   3   7   9      256.12      324.47     95.78 o 
   4   7   9       18.92       25.96     19.39 o 
   5   7   9       27.12       22.67      7.51 o 
   6   7   9      101.19      108.64     12.49 o 
   0   8   9      208.96      232.61     24.75 o 
   1   8   9       82.45       56.43      8.35 o 
   2   8   9        1.66        1.42      2.22 o 
   3   8   9      275.23      258.80     29.65 o 
   4   8   9      116.52      113.62     24.46 o 
   5   8   9       36.77       42.50      8.38 o 
  -2  -6  10      301.94      295.10     10.91 o 
  -1  -6  10       15.27       13.35      5.63 o 
   0  -6  10       15.06       23.24      9.00 o 
   1  -6  10       79.79       95.97     36.95 o 
   2  -6  10       40.07       17.79      7.01 o 
  -3  -5  10        0.93        1.93      3.49 o 
  -2  -5  10      302.55      339.92     60.78 o 
  -1  -5  10      272.23      276.18     24.81 o 
   1  -5  10      384.65      415.89     29.79 o 
   2  -5  10      251.70      245.42     36.40 o 
   3  -5  10       36.60       30.60     23.88 o 
   4  -5  10       33.51       52.42     28.60 o 
  -4  -4  10      486.33      506.59     16.48 o 
  -3  -4  10        2.28        2.33      5.59 o 
  -2  -4  10       63.88       72.10     13.80 o 
  -1  -4  10      588.47      574.28     27.32 o 
   0  -4  10      272.07      270.00     15.69 o 
   1  -4  10      151.51      167.30     12.36 o 
   2  -4  10       36.26       48.07      6.79 o 
   3  -4  10      107.03       65.46      9.61 o 
   4  -4  10        1.78       28.12     19.25 o 
   5  -4  10       16.63       12.56      6.02 o 
  -4  -3  10      468.22      441.61    102.10 o 
  -3  -3  10       68.07       86.29     24.87 o 
  -2  -3  10       21.47       12.91      6.28 o 
  -1  -3  10      482.01      438.65     27.17 o 
   0  -3  10     1262.10     1393.61     26.62 o 
   1  -3  10      101.71       84.29      8.39 o 
   2  -3  10      355.19      401.74     10.17 o 
   3  -3  10      257.31      252.22     26.65 o 
   4  -3  10        4.11        3.38      4.57 o 
   5  -3  10       17.98       26.43      7.12 o 
   6  -3  10       35.66       38.10     12.06 o 
  -4  -2  10      381.04      375.36     80.34 o 
  -3  -2  10      350.72      373.32     78.86 o 
  -2  -2  10       33.40       24.96      6.35 o 
  -1  -2  10      393.75      426.70     87.13 o 
   0  -2  10      530.87      502.22     38.03 o 
   1  -2  10      174.10      172.65     16.87 o 
   2  -2  10      271.66      281.21     13.40 o 
   3  -2  10       16.40       23.15      5.88 o 
   4  -2  10        9.19        4.06      3.44 o 
   5  -2  10        6.43       17.56      8.71 o 
   6  -2  10      171.28      168.13     49.68 o 
  -4  -1  10        6.68        1.88      3.97 o 
  -3  -1  10     1067.59     1146.74    189.08 o 
  -2  -1  10      243.26      255.97     36.66 o 
  -1  -1  10      397.30      384.27     19.39 o 
   0  -1  10      970.46     1055.47     36.11 o 
   1  -1  10       86.27       80.72      6.97 o 
   2  -1  10        2.37        2.64      2.41 o 
   3  -1  10      173.34      206.33      8.50 o 
   4  -1  10      173.30      176.64     32.53 o 
   5  -1  10       58.91       68.38     25.92 o 
   6  -1  10       12.57        9.61      6.96 o 
   7  -1  10       56.07       58.79     16.07 o 
  -4   0  10       11.19        7.13      5.68 o 
  -3   0  10      407.89      387.20     36.02 o 
  -2   0  10      744.71      771.80     11.22 o 
  -1   0  10       30.51       13.07      6.09 o 
   0   0  10      325.78      351.62     10.98 o 
   1   0  10      451.87      506.30     38.09 o 
   2   0  10      477.21      439.60     20.91 o 
   3   0  10      240.39      219.69     15.32 o 
   4   0  10      393.12      437.02     33.98 o 
   5   0  10      240.64      236.30     76.30 o 
   6   0  10        3.27       19.24      6.41 o 
   7   0  10       24.15       62.40     37.80 o 
  -4   1  10       22.27        5.73      5.40 o 
  -3   1  10      395.32      391.94     42.87 o 
  -2   1  10      601.95      598.83     55.85 o 
  -1   1  10      127.78      145.79     10.05 o 
   0   1  10       45.61       37.44      7.51 o 
   1   1  10      766.39      778.25     17.73 o 
   2   1  10      895.34      863.04     57.20 o 
   3   1  10       12.92       15.76      8.55 o 
   4   1  10      194.16      230.80     10.88 o 
   5   1  10      171.07      217.16     82.38 o 
   6   1  10       23.74       12.36     11.30 o 
   7   1  10       40.60       95.71     35.47 o 
  -4   2  10       69.28       41.10      9.77 o 
  -3   2  10       17.26        4.01      3.32 o 
  -2   2  10     1019.49     1067.32     74.99 o 
  -1   2  10      584.01      552.73     45.98 o 
   0   2  10       95.53      101.31     21.64 o 
   1   2  10      127.03      108.56      7.86 o 
   2   2  10      460.96      502.39     51.89 o 
   3   2  10       43.19       46.25     11.10 o 
   4   2  10       39.89       46.98      8.47 o 
   5   2  10       86.71       94.38     14.82 o 
   6   2  10        0.60        2.40      3.67 o 
   7   2  10       30.39       37.70      7.76 o 
  -4   3  10      445.61      422.39     19.48 o 
  -3   3  10       16.02       11.35      6.79 o 
  -2   3  10      557.32      543.71     32.38 o 
  -1   3  10      980.20      927.03     53.38 o 
   0   3  10       99.40      116.85     42.37 o 
   1   3  10      666.95      575.14     11.10 o 
   2   3  10      150.76      149.83     19.34 o 
   3   3  10      200.46      179.22     24.58 o 
   4   3  10      145.76      144.27     10.42 o 
   5   3  10      284.63      342.24     17.71 o 
   6   3  10       12.40        6.98      4.42 o 
   7   3  10      113.00       98.05      9.74 o 
  -3   4  10      153.77      144.00     10.97 o 
  -2   4  10       79.15       82.66     14.91 o 
  -1   4  10      302.59      354.57     22.77 o 
   0   4  10      404.17      426.18     84.77 o 
   1   4  10      113.84       99.95      6.91 o 
   2   4  10      424.64      416.53     24.26 o 
   3   4  10      128.72      109.89      9.73 o 
   4   4  10       14.33       14.38      8.71 o 
   5   4  10     1100.78     1208.40     13.11 o 
   6   4  10      224.56      181.82     25.86 o 
   7   4  10       26.62       18.18      7.45 o 
  -2   5  10       74.25       66.93     10.58 o 
  -1   5  10      567.54      539.96     28.10 o 
   0   5  10      604.19      617.60    105.50 o 
   1   5  10       11.57       13.32      5.71 o 
   2   5  10       88.72       71.34     12.64 o 
   3   5  10      246.97      302.74     12.06 o 
   4   5  10        3.78       15.87     11.01 o 
   5   5  10      402.62      483.73     15.17 o 
   6   5  10      134.27      160.98     48.11 o 
  -1   6  10      141.21      154.98     10.45 o 
   0   6  10      173.48      165.62     25.13 o 
   1   6  10      387.27      347.81     40.94 o 
   2   6  10       89.02       84.77     22.27 o 
   3   6  10      189.94      237.55      9.58 o 
   4   6  10      484.86      538.80     81.42 o 
   5   6  10        6.60        9.95      5.23 o 
   6   6  10        5.94       16.67     13.13 o 
   0   7  10      158.33      176.53      9.04 o 
   1   7  10      388.87      401.47     58.01 o 
   2   7  10       42.88       26.65     15.99 o 
   3   7  10       74.00      114.84     30.23 o 
   4   7  10      166.03      192.35     10.39 o 
   0  -5  11      149.36      140.58     12.20 o 
   1  -5  11       18.76        6.47      6.73 o 
  -2  -4  11        0.41        2.38      3.24 o 
  -1  -4  11        4.88        2.79      3.21 o 
   0  -4  11       69.61       60.94     20.62 o 
   1  -4  11       51.33       34.61      6.59 o 
   2  -4  11      360.48      366.05     43.74 o 
   3  -4  11      132.22      158.47     62.73 o 
  -2  -3  11      141.42      167.97     13.05 o 
  -1  -3  11       87.01       69.25     11.07 o 
   0  -3  11       44.57       28.73      6.24 o 
   1  -3  11       12.37       16.36      5.92 o 
   2  -3  11      571.19      541.53     38.77 o 
   3  -3  11      262.99      243.39     12.70 o 
   4  -3  11       57.33       33.38      7.92 o 
  -3  -2  11      483.96      469.05     66.08 o 
  -2  -2  11      391.25      409.49    129.44 o 
  -1  -2  11       51.56       51.36      6.79 o 
   0  -2  11      883.40      787.84    112.84 o 
   1  -2  11     1128.87     1061.70     37.94 o 
   2  -2  11        1.56        1.95      3.09 o 
   3  -2  11       56.07       71.97      5.40 o 
   4  -2  11      124.32      126.72     50.96 o 
   5  -2  11       24.90       10.84     14.30 o 
  -3  -1  11       91.11       85.47     15.43 o 
  -2  -1  11      795.16      726.78     54.63 o 
  -1  -1  11       68.16       79.05     20.38 o 
   0  -1  11      114.97      127.07     15.49 o 
   1  -1  11      449.64      458.92     17.53 o 
   2  -1  11       58.45       44.20      6.79 o 
   3  -1  11        9.30       12.80      5.21 o 
   4  -1  11      309.78      321.59     16.28 o 
   5  -1  11       51.55       34.25     28.98 o 
  -3   0  11      220.37      212.41     23.94 o 
  -2   0  11      490.05      436.25     13.45 o 
  -1   0  11      209.79      189.95      9.15 o 
   0   0  11       62.88       64.96      7.67 o 
   1   0  11       66.62       53.30      6.94 o 
   2   0  11       95.96       92.88      7.77 o 
   3   0  11        2.48        3.84      3.05 o 
   4   0  11      300.65      298.45     58.77 o 
   5   0  11       12.47       13.14     15.20 o 
   6   0  11       22.03       11.75      6.13 o 
  -3   1  11       33.10       32.89      9.82 o 
  -2   1  11      200.70      200.19     19.25 o 
  -1   1  11      606.78      598.78    124.32 o 
   0   1  11       14.89       12.51      5.54 o 
   1   1  11      118.70      109.45      7.57 o 
   2   1  11      284.85      285.40     32.03 o 
   4   1  11       20.22       48.26     17.39 o 
   5   1  11      232.60      297.24     79.82 o 
   6   1  11       24.85        9.72     18.55 o 
  -3   2  11       97.62       89.70     13.63 o 
  -2   2  11      180.39      173.15     10.01 o 
  -1   2  11      589.51      507.26     25.66 o 
   0   2  11      225.56      187.87     30.46 o 
   1   2  11      594.03      554.23     25.80 o 
   2   2  11      119.38       96.89     15.38 o 
   3   2  11       84.07      129.83     39.95 o 
   4   2  11        4.87       24.14      8.59 o 
   5   2  11       85.56      101.66     15.32 o 
   6   2  11       23.50       30.30      8.50 o 
  -2   3  11        0.07        6.28      7.57 o 
  -1   3  11      333.57      322.21     15.38 o 
   0   3  11      234.55      215.46     27.61 o 
   1   3  11      534.74      487.34     10.03 o 
   2   3  11      335.48      340.05     13.89 o 
   3   3  11      277.80      274.43     11.71 o 
   4   3  11      101.50      100.10     20.56 o 
   5   3  11        7.69       16.64      6.82 o 
   6   3  11       82.68       69.05     13.95 o 
  -2   4  11       32.94       23.28      7.48 o 
  -1   4  11      205.22      172.46     17.91 o 
   0   4  11      910.26      784.82     99.88 o 
   1   4  11       69.45       49.59     14.74 o 
   2   4  11       74.06       69.88      6.63 o 
   3   4  11      319.98      292.72     13.80 o 
   4   4  11      147.32      129.46      9.70 o 
   5   4  11       18.16        7.83      5.58 o 
  -1   5  11       19.81       22.68     14.15 o 
   0   5  11      240.21      224.17      9.63 o 
   1   5  11      231.90      227.81     10.82 o 
   2   5  11       51.47       22.59     21.32 o 
   3   5  11      220.83      192.84     10.83 o 
   4   5  11      248.88      267.98     11.54 o 
   5   5  11        1.80        3.65      4.42 o 
   1   6  11      269.87      282.57     16.92 o 
   2   6  11      101.97       73.10     41.90 o 
   3   6  11      136.56      184.31     31.42 o 
   0  -2  12        8.65        7.20      4.55 o 
   1  -2  12        4.02        3.66      3.82 o 
   2  -2  12      345.23      295.45      8.65 o 
   3  -2  12       25.83       28.85      4.82 o 
  -1  -1  12      248.80      253.26     38.21 o 
   0  -1  12       18.04       28.11      5.92 o 
   1  -1  12      331.08      262.47     59.38 o 
   2  -1  12      106.54      108.24      7.81 o 
   3  -1  12      130.81       98.25      6.18 o 
   4  -1  12        0.61        6.30      6.21 o 
  -1   0  12      509.31      437.37     22.89 o 
   0   0  12       58.16       48.90      7.60 o 
   1   0  12        3.82        4.79      5.65 o 
   2   0  12      170.94      163.11      7.25 o 
   3   0  12      255.42      262.68     10.84 o 
   4   0  12        3.14        4.55      4.39 o 
  -1   1  12      120.87      140.16     27.14 o 
   0   1  12      447.41      424.72     21.05 o 
   1   1  12        4.76        3.53      4.01 o 
   2   1  12      383.01      354.67     14.53 o 
   4   1  12       33.62       30.98      8.06 o 
  -1   2  12      308.96      296.40     11.48 o 
   0   2  12      535.45      528.13     50.35 o 
   1   2  12       64.63       50.73     14.18 o 
   2   2  12       21.45        9.74      8.79 o 
   3   2  12      692.01      740.98     11.76 o 
   4   2  12       29.35       32.29     12.52 o 
   0   3  12      343.95      349.84     28.71 o 
   1   3  12       92.94      104.60      8.70 o 
   2   3  12        1.13        0.31      2.11 o 
   3   3  12      266.07      330.77     10.54 o 
   4   3  12      203.25      214.29     15.38 o 
   2   4  12       35.89       27.61      9.26 o 
   3   4  12       45.64       61.67     10.16 o 
                                                 
